# Supplementary material for: HLA allele and haplotype diversity in Central Anatolia: a comparative analysis of donors and transplant candidates across six HLA loci (HLA-A, HLA-B, HLA-C, HLA-DRB1, HLA-DQB1, and HLA-DPB1)
Source: Turk J Med Sci. 2026 Feb 16;56(3):817–27. doi: 10.55730/1300-0144.6216 (PMC13398592; doi:10.55730/1300-0144.6216)
Supplement: Supplementary file 2 [file Supplementfile_2.xlsx]

## Sheet: Haplotype analysis statics
Donor	A:B:C	A:B:DRB1	A:B:C:DRB1	A:B:C:DRB1:DQB1	DRB1:DQB1:DPB1	A:B:C:DRB1:DQB1:DPB1
Number of individuals:	1926	6422	1926	553	587	442
Unique phenotypes:	1499	*	1645	507	378	411
Unique genotypes:	4921	*	10085	5198	1064	7108
Number of haplotypes:	2322	3669	9338	7743	506	12.16
HSCT	A:B:C	A:B:DRB1	A:B:C:DRB1	A:B:C:DRB1:DQB1	DRB1:DQB1:DPB1	A:B:C:DRB1:DQB1:DPB1
Number of individuals:	631	1082	631	494	494	388
Unique phenotypes:	598	1056	623	489	347	387
Unique genotypes:	2003	3511	3906	5298	981	6987
Number of haplotypes:	1436	2101	4848	7681	500	12.13
Solid Tx	A:B:C	A:B:DRB1	A:B:C:DRB1	A:B:C:DRB1:DQB1	DRB1:DQB1:DPB1	A:B:C:DRB1:DQB1:DPB1
Number of individuals:	528	968	528	226	137	134
Unique phenotypes:	503	929	517	224	120	134
Unique genotypes:	1693	3122	3264	2464	332	2519
Number of haplotypes:	1329	2114	4379	4161	225	4704
Tx: Transplantation, HSCT:Hematopoietic stem cell transplant

## Sheet: Donors haplotype
Name	Frequency	Name	Frequency	Name	Frequency	Name	Frequency	Name	Frequency	Name	Frequency
A24~B35~C04	0.03432	A24~B35~C04~DR11	0.0155	A24~B35~C04~DR11~DQ03	0.0251	A24~B35~C04~DR11~DQ03~DP04	0.02125	DR11~DQ03~DP04	0.14238	A24~B35~DR11	0.0173
A02~B35~C04	0.03158	A02~B35~C04~DR11	0.01278	A02~B35~C04~DR11~DQ03	0.0232	A02~B35~C04~DR11~DQ03~DP04	0.02021	DR15~DQ06~DP04	0.05765	A02~B51~DR11	0.0127
A03~B35~C04	0.02599	A23~B49~C07~DR11	0.01154	A02~B35~C04~DR04~DQ03	0.01514	A11~B52~C12~DR15~DQ06~DP04	0.01331	DR13~DQ06~DP04	0.05546	A02~B51~DR04	0.0113
A23~B49~C07	0.02138	A01~B08~C07~DR03	0.0104	A23~B49~C07~DR11~DQ03	0.01266	A23~B49~C07~DR11~DQ03~DP04	0.01188	DR03~DQ02~DP04	0.05144	A01~B08~DR03	0.0111
A01~B35~C04	0.02097	A02~B50~C06~DR07	0.00894	A02~B50~C06~DR07~DQ02	0.01266	A02~B35~C06~DR07~DQ02~DP02	0.01131	DR04~DQ03~DP04	0.04962	A01~B35~DR11	0.0100
A11~B35~C04	0.02036	A01~B35~C04~DR11	0.00856	A03~B07~C07~DR15~DQ06	0.01197	A02~B07~C07~DR15~DQ06~DP04	0.01018	DR01~DQ05~DP04	0.04431	A02~B18~DR11	0.0096
A02~B51~C15	0.01599	A30~B13~C06~DR07	0.00816	A11~B52~C12~DR15~DQ06	0.01157	A01~B35~C04~DR13~DQ06~DP04	0.01001	DR14~DQ05~DP04	0.03576	A02~B50~DR07	0.0094
A02~B51~C14	0.01478	A02~B07~C07~DR15	0.00813	A01~B08~C07~DR03~DQ02	0.00979	A02~B51~C15~DR11~DQ03~DP04	0.00908	DR04~DQ03~DP02	0.03508	A33~B14~DR01	0.0092
A02~B18~C07	0.01382	A11~B52~C12~DR15	0.00808	A01~B35~C04~DR13~DQ06	0.00964	A02~B35~C04~DR04~DQ03~DP02	0.00905	DR13~DQ06~DP02	0.02754	A03~B35~DR04	0.0087
A26~B38~C12	0.01328	A33~B14~C08~DR01	0.00741	A02~B51~C15~DR11~DQ03	0.00943	A26~B08~C07~DR03~DQ02~DP04	0.00905	DR07~DQ02~DP04	0.02703	A24~B18~DR11	0.0078
A02~B50~C06	0.01313	A02~B18~C07~DR11	0.00724	A03~B35~C04~DR01~DQ05	0.00904	A03~B35~C04~DR07~DQ02~DP04	0.00905	DR16~DQ05~DP04	0.02578	A02~B35~DR11	0.0077
A03~B07~C07	0.01303	A02~B35~C04~DR14	0.00688	A02~B07~C07~DR15~DQ06	0.00904	A03~B07~C07~DR15~DQ06~DP04	0.00792	DR15~DQ06~DP02	0.02139	A03~B35~DR11	0.0074
A02~B07~C07	0.01283	A02~B51~C14~DR11	0.00684	A03~B08~C07~DR03~DQ02	0.00904	A01~B08~C07~DR03~DQ02~DP04	0.00776	DR11~DQ03~DP02	0.02102	A11~B52~DR15	0.0068
A32~B35~C04	0.0126	A03~B07~C07~DR15	0.00682	A02~B35~C06~DR07~DQ02	0.00814	A24~B35~C04~DR11~DQ03~DP02	0.0067	DR11~DQ03~DP03	0.0188	A11~B35~DR01	0.0068
A33~B14~C08	0.01181	A03~B35~C04~DR01	0.00671	A30~B13~C06~DR07~DQ02	0.00814	A02~B51~C15~DR14~DQ05~DP02	0.00566	DR07~DQ02~DP17	0.01675	A24~B35~DR04	0.0068
A02~B44~C05	0.01152	A11~B35~C04~DR01	0.00651	A24~B52~C12~DR15~DQ06	0.00813	A01~B35~C06~DR11~DQ03~DP04	0.00566	DR04~DQ03~DP03	0.0125	A02~B07~DR15	0.0067
A01~B08~C07	0.01118	A03~B35~C04~DR15	0.00598	A03~B35~C04~DR07~DQ02	0.00723	A02~B35~C04~DR13~DQ06~DP02	0.00566	DR03~DQ02~DP03	0.01183	A26~B38~DR04	0.0064
A30~B13~C06	0.0105	A29~B14~C08~DR01	0.00596	A33~B14~C08~DR01~DQ05	0.00723	A25~B18~C12~DR15~DQ06~DP04	0.00566	DR07~DQ02~DP02	0.01113	A23~B49~DR11	0.0064
A24~B07~C07	0.01007	A26~B38~C12~DR04	0.00581	A26~B08~C07~DR03~DQ02	0.00716	A02~B44~C05~DR04~DQ03~DP04	0.00566	DR03~DQ02~DP02	0.01022	A02~B13~DR07	0.0063
A01~B57~C06	0.01005	A24~B13~C06~DR07	0.00581	A02~B18~C07~DR11~DQ03	0.00687	A33~B14~C08~DR01~DQ05~DP04	0.00566	DR14~DQ05~DP02	0.00943	A30~B13~DR07	0.0063
A11~B52~C12	0.009	A01~B51~C15~DR11	0.0058	A01~B35~C04~DR11~DQ03	0.0067	A02~B38~C12~DR11~DQ03~DP04	0.00566	DR08~DQ03~DP04	0.00917	A02~B51~DR13	0.0061
A02~B38~C12	0.0087	A24~B35~C04~DR04	0.0057	A24~B49~C07~DR11~DQ03	0.00646	A02~B18~C07~DR11~DQ03~DP04	0.00486	DR07~DQ02~DP03	0.00879	A32~B35~DR11	0.0060
A01~B51~C15	0.00787	A32~B35~C04~DR11	0.00568	A02~B44~C05~DR04~DQ03	0.00633	A11~B55~C01~DR13~DQ06~DP04	0.00452	DR01~DQ05~DP02	0.00856	A03~B44~DR04	0.0056
A02~B41~C17	0.00744	A01~B35~C04~DR13	0.00545	A24~B38~C12~DR13~DQ06	0.00633	A11~B35~C04~DR11~DQ03~DP04	0.00452	DR13~DQ03~DP04	0.00837	A02~B38~DR13	0.0052
A02~B13~C06	0.00707	A02~B51~C15~DR04	0.00543	A02~B35~C04~DR13~DQ06	0.00614	A02~B51~C07~DR13~DQ06~DP04	0.00452	DR16~DQ05~DP02	0.00811	A02~B35~DR14	0.0050
A03~B08~C07	0.00703	A03~B08~C07~DR03	0.00519	A02~B51~C07~DR13~DQ06	0.00542	A24~B51~C14~DR04~DQ03~DP04	0.00452	DR11~DQ03~DP13	0.00764	A24~B08~DR03	0.0048
A02~B51~C16	0.00695	A02~B08~C07~DR03	0.00507	A24~B13~C06~DR07~DQ02	0.00542	A29~B07~C15~DR13~DQ03~DP02	0.00452	DR10~DQ05~DP04	0.00752	A24~B35~DR14	0.0047
A02~B39~C12	0.00685	A03~B52~C12~DR15	0.00501	A02~B41~C17~DR11~DQ03	0.00542	A26~B51~C15~DR11~DQ03~DP04	0.00452	DR08~DQ04~DP04	0.00693	A03~B35~DR01	0.0046
A02~B15~C03	0.00648	A02~B35~C04~DR04	0.00496	A02~B51~C15~DR14~DQ05	0.00541	A24~B35~C04~DR04~DQ03~DP04	0.00452	DR11~DQ03~DP14	0.00644	A02~B51~DR14	0.0046
A24~B44~C05	0.00635	A02~B13~C06~DR07	0.0047	A03~B35~C04~DR13~DQ06	0.00529	A03~B13~C06~DR01~DQ05~DP04	0.00452	DR15~DQ06~DP03	0.00626	A01~B35~DR13	0.0045
A01~B37~C06	0.00629	A02~B38~C12~DR13	0.00468	A11~B35~C04~DR01~DQ05	0.00528	A24~B18~C12~DR11~DQ03~DP04	0.00452	DR12~DQ03~DP02	0.00613	A03~B07~DR15	0.0043
A01~B49~C07	0.00624	A02~B44~C05~DR04	0.0045	A24~B51~C15~DR15~DQ06	0.00519	A24~B52~C12~DR15~DQ06~DP02	0.00452	DR08~DQ04~DP03	0.0058	A24~B35~DR13	0.0042
A03~B18~C12	0.00607	A24~B35~C04~DR13	0.00446	A24~B18~C12~DR11~DQ03	0.00497	A32~B13~C06~DR07~DQ02~DP17	0.00452	DR07~DQ03~DP02	0.00577	A11~B35~DR14	0.0042
A03~B50~C06	0.00597	A03~B35~C04~DR04	0.00437	A32~B35~C04~DR11~DQ03	0.00461	A01~B52~C12~DR15~DQ06~DP02	0.00452	DR07~DQ03~DP04	0.00554	A02~B35~DR04	0.0041
A02~B27~C02	0.00597	A24~B18~C12~DR11	0.00426	A26~B38~C12~DR11~DQ03	0.00452	A02~B41~C17~DR03~DQ02~DP03	0.00452	DR11~DQ03~DP10	0.00543	A02~B44~DR16	0.0040
A02~B40~C03	0.00596	A30~B35~C04~DR04	0.00407	A24~B51~C14~DR04~DQ03	0.00452	A02~B35~C12~DR11~DQ03~DP02	0.0045	DR15~DQ05~DP04	0.0052	A02~B08~DR03	0.0040
A29~B14~C08	0.0059	A03~B35~C04~DR11	0.00405	A25~B18~C12~DR15~DQ06	0.00452	A24~B49~C07~DR11~DQ03~DP03	0.00437	DR09~DQ03~DP04	0.00511	A24~B44~DR11	0.0039
A24~B51~C14	0.00589	A02~B35~C04~DR13	0.00394	A01~B57~C06~DR07~DQ03	0.00452	A02~B18~C07~DR01~DQ05~DP02	0.00419	DR15~DQ06~DP01	0.00464	A02~B44~DR11	0.0039
A24~B18~C07	0.00565	A24~B08~C07~DR03	0.00359	A03~B15~C07~DR11~DQ03	0.00452	A23~B49~C07~DR04~DQ03~DP04	0.00396	DR15~DQ05~DP02	0.00445	A03~B08~DR03	0.0039
A24~B35~C12	0.00565	A01~B57~C06~DR07	0.00347	A24~B18~C07~DR01~DQ05	0.00398	A02~B38~C12~DR13~DQ06~DP04	0.00339	DR12~DQ03~DP04	0.0043	A01~B51~DR11	0.0039
A02~B08~C07	0.00546	A32~B35~C04~DR04	0.00336	A02~B35~C04~DR14~DQ05	0.00384	A01~B57~C06~DR11~DQ03~DP04	0.00339	DR16~DQ05~DP10	0.00423	A25~B18~DR15	0.0039
A24~B13~C06	0.00546	A02~B35~C04~DR01	0.00333	A24~B35~C04~DR04~DQ03	0.00378	A02~B49~C07~DR01~DQ05~DP04	0.00339	DR01~DQ05~DP09	0.00423	A02~B44~DR04	0.0038
A24~B55~C01	0.00545	A02~B51~C15~DR11	0.00331	A32~B52~C12~DR15~DQ06	0.00377	A02~B07~C07~DR15~DQ05~DP04	0.00339	DR15~DQ05~DP13	0.00417	A24~B51~DR11	0.0036
A24~B51~C15	0.00537	A02~B51~C16~DR11	0.00316	A11~B55~C01~DR13~DQ06	0.00362	A01~B50~C06~DR07~DQ02~DP04	0.00339	DR01~DQ05~DP03	0.00391	A02~B41~DR03	0.0036
A29~B07~C15	0.00534	A24~B07~C07~DR15	0.00314	A01~B40~C15~DR14~DQ05	0.00362	A03~B08~C07~DR03~DQ02~DP03	0.00339	DR04~DQ03~DP05	0.00375	A02~B27~DR16	0.0036
A24~B08~C07	0.00522	A03~B35~C04~DR13	0.00313	A01~B35~C06~DR11~DQ03	0.00362	A03~B44~C16~DR04~DQ03~DP04	0.00339	DR04~DQ04~DP04	0.00356	A02~B51~DR16	0.0035
A30~B35~C04	0.0051	A11~B35~C04~DR11	0.00311	A23~B49~C07~DR04~DQ03	0.00362	A11~B13~C02~DR04~DQ03~DP04	0.00339	DR10~DQ05~DP02	0.00341	A02~B51~DR01	0.0035
A03~B52~C12	0.00501	A32~B52~C12~DR15	0.00311	A01~B50~C06~DR07~DQ02	0.00362	A02~B35~C04~DR14~DQ05~DP04	0.00339	DR07~DQ03~DP13	0.00335	A11~B35~DR04	0.0035
A01~B51~C14	0.00497	A02~B41~C17~DR13	0.00311	A29~B07~C15~DR13~DQ03	0.00362	A24~B35~C04~DR11~DQ03~DP03	0.00339	DR14~DQ05~DP03	0.00306	A02~B44~DR15	0.0035
A02~B51~C07	0.00477	A03~B44~C16~DR04	0.00307	A03~B44~C16~DR04~DQ03	0.00362	A02~B35~C04~DR01~DQ05~DP04	0.00339	DR07~DQ02~DP05	0.00302	A03~B18~DR11	0.0034
A03~B51~C15	0.00474	A24~B07~C07~DR11	0.00305	A30~B13~C06~DR13~DQ06	0.00362	A02~B50~C06~DR07~DQ02~DP03	0.00339	DR13~DQ03~DP03	0.00302	A02~B35~DR01	0.0033
A24~B52~C12	0.00468	A69~B18~C07~DR15	0.00304	A33~B51~C14~DR11~DQ03	0.00362	A03~B35~C04~DR13~DQ06~DP04	0.00339	DR14~DQ05~DP05	0.00299	A01~B35~DR04	0.0033
A24~B40~C03	0.00441	A24~B49~C07~DR11	0.00301	A02~B49~C07~DR13~DQ06	0.00362	A24~B40~C03~DR15~DQ06~DP04	0.00339	DR13~DQ03~DP02	0.00293	A01~B57~DR07	0.0033
A32~B52~C12	0.00415	A03~B50~C06~DR03	0.00289	A01~B49~C07~DR14~DQ05	0.00362	A03~B18~C07~DR16~DQ05~DP04	0.00339	DR14~DQ05~DP26	0.00284	A03~B55~DR14	0.0033
A03~B15~C07	0.00411	A24~B15~C07~DR13	0.00288	A11~B49~C07~DR15~DQ06	0.00349	A24~B50~C06~DR04~DQ03~DP02	0.00339	DR11~DQ03~DP15	0.00262	A24~B51~DR04	0.0032
A26~B08~C07	0.00407	A24~B44~C16~DR11	0.00284	A02~B51~C16~DR11~DQ03	0.00317	A02~B50~C06~DR07~DQ02~DP04	0.00339	DR07~DQ03~DP09	0.00253	A24~B35~DR01	0.0032
A24~B44~C16	0.00402	A24~B51~C15~DR11	0.00283	A01~B51~C15~DR11~DQ03	0.00276	A30~B13~C06~DR13~DQ06~DP02	0.00339	DR10~DQ05~DP15	0.0025	A02~B35~DR13	0.0031
A01~B35~C06	0.004	A25~B18~C12~DR15	0.0028	A11~B44~C04~DR07~DQ02	0.00273	A02~B27~C14~DR11~DQ03~DP13	0.00339	DR01~DQ05~DP01	0.00239	A02~B39~DR16	0.0031
A01~B40~C15	0.00392	A02~B39~C12~DR08	0.00278	A02~B51~C14~DR04~DQ03	0.00272	A24~B35~C04~DR08~DQ03~DP04	0.00339	DR15~DQ06~DP15	0.00237	A11~B35~DR11	0.0031
A03~B35~C12	0.00386	A03~B07~C07~DR11	0.00275	A03~B13~C06~DR01~DQ05	0.00271	A01~B15~C03~DR13~DQ06~DP04	0.0033	DR04~DQ04~DP03	0.00232	A24~B51~DR15	0.0031
A02~B44~C07	0.00384	A26~B55~C03~DR14	0.00274	A01~B35~C04~DR13~DQ03	0.00271	A32~B52~C12~DR15~DQ06~DP04	0.00253	DR03~DQ02~DP01	0.00231	A03~B51~DR04	0.0030
A26~B55~C03	0.00383	A02~B40~C03~DR13	0.00273	A02~B35~C12~DR14~DQ05	0.00271	A02~B35~C04~DR11~DQ03~DP03	0.00242	DR11~DQ03~DP09	0.00226	A24~B51~DR13	0.0030
A26~B35~C04	0.00382	A02~B44~C05~DR11	0.00272	A01~B18~C12~DR14~DQ05	0.00271	A24~B55~C01~DR13~DQ06~DP04	0.00226	DR08~DQ03~DP03	0.00218	A26~B38~DR11	0.0029
A11~B49~C07	0.00371	A03~B18~C12~DR11	0.00271	A02~B49~C07~DR01~DQ05	0.00271	A02~B08~C07~DR03~DQ02~DP04	0.00226	DR01~DQ05~DP05	0.00214	A23~B44~DR07	0.0029
A11~B13~C06	0.00368	A24~B52~C12~DR15	0.00264	A11~B35~C04~DR11~DQ03	0.00271	A02~B55~C01~DR11~DQ03~DP04	0.00226	DR16~DQ05~DP09	0.0021	A03~B35~DR13	0.0028
A02~B58~C07	0.00357	A26~B38~C12~DR11	0.00262	A24~B44~C05~DR04~DQ03	0.00271	A01~B18~C12~DR14~DQ05~DP04	0.00226	DR13~DQ06~DP15	0.00189	A26~B38~DR14	0.0028
A03~B41~C17	0.00353	A01~B40~C15~DR14	0.0026	A11~B55~C03~DR16~DQ05	0.00271	A01~B40~C15~DR14~DQ05~DP04	0.00226	DR11~DQ06~DP04	0.00189	A01~B13~DR07	0.0028
A26~B55~C01	0.00348	A11~B49~C07~DR11	0.00251	A02~B44~C02~DR16~DQ05	0.00271	A01~B35~C04~DR16~DQ05~DP04	0.00226	DR11~DQ05~DP04	0.00186	A02~B40~DR11	0.0027
A02~B18~C12	0.00348	A26~B38~C12~DR14	0.00248	A30~B13~C06~DR11~DQ03	0.00271	A26~B38~C12~DR03~DQ02~DP04	0.00226	DR04~DQ03~DP14	0.00178	A03~B35~DR07	0.0027
A25~B18~C12	0.00336	A32~B13~C06~DR07	0.00242	A32~B13~C06~DR07~DQ02	0.00271	A03~B55~C04~DR14~DQ05~DP09	0.00226	DR01~DQ05~DP17	0.00175	A03~B51~DR11	0.0027
A68~B51~C15	0.00334	A24~B35~C04~DR14	0.00241	A11~B08~C07~DR03~DQ02	0.00271	A02~B51~C16~DR11~DQ03~DP04	0.00226	DR04~DQ03~DP13	0.00174	A24~B07~DR15	0.0027
A68~B35~C04	0.00332	A24~B07~C07~DR04	0.00239	A26~B27~C01~DR01~DQ05	0.00271	A24~B44~C16~DR04~DQ03~DP04	0.00226	DR13~DQ05~DP02	0.00172	A24~B49~DR11	0.0027
A69~B18~C07	0.0033	A33~B14~C08~DR11	0.00235	A11~B13~C02~DR04~DQ03	0.00271	A23~B49~C07~DR14~DQ05~DP02	0.00226	DR07~DQ03~DP03	0.00171	A03~B35~DR14	0.0026
A32~B18~C12	0.00323	A02~B41~C17~DR03	0.00234	A02~B38~C12~DR11~DQ03	0.00271	A30~B13~C06~DR07~DQ05~DP04	0.00226	DR03~DQ03~DP04	0.00171	A26~B38~DR13	0.0026
A29~B35~C04	0.00322	A26~B35~C04~DR08	0.00234	A01~B15~C03~DR13~DQ06	0.00271	A02~B44~C02~DR16~DQ05~DP04	0.00226	DR15~DQ06~DP19	0.0017	A03~B52~DR15	0.0025
A02~B57~C06	0.00322	A68~B35~C04~DR04	0.00231	A23~B49~C07~DR15~DQ05	0.00271	A03~B51~C16~DR01~DQ05~DP04	0.00226	DR15~DQ05~DP03	0.0017	A26~B08~DR03	0.0025
A24~B18~C12	0.00317	A02~B07~C07~DR04	0.00231	A68~B51~C15~DR07~DQ02	0.00271	A02~B18~C07~DR16~DQ05~DP13	0.00226	DR10~DQ05~DP14	0.0017	A03~B35~DR15	0.0024
A02~B44~C16	0.00314	A11~B50~C06~DR07	0.00228	A68~B44~C16~DR04~DQ03	0.00271	A01~B40~C15~DR14~DQ05~DP02	0.00226	DR04~DQ04~DP05	0.0017	A26~B35~DR11	0.0024
A11~B50~C06	0.00313	A01~B44~C05~DR11	0.00228	A24~B44~C02~DR16~DQ05	0.00271	A24~B13~C06~DR07~DQ02~DP17	0.00226	DR15~DQ06~DP23	0.0017	A24~B35~DR15	0.0024
A01~B15~C07	0.00305	A03~B35~C12~DR04	0.00228	A24~B40~C03~DR15~DQ06	0.00271	A24~B35~C06~DR11~DQ03~DP04	0.00226	DR03~DQ02~DP66	0.0017	A11~B35~DR15	0.0024
A30~B49~C07	0.00305	A32~B18~C12~DR11	0.00227	A33~B58~C03~DR03~DQ02	0.00271	A02~B58~C07~DR08~DQ04~DP04	0.00226	DR16~DQ05~DP23	0.0017	A01~B37~DR10	0.0024
A24~B49~C07	0.00288	A11~B08~C07~DR03	0.00227	A24~B13~C06~DR03~DQ02	0.00271	A03~B35~C04~DR04~DQ03~DP04	0.00226	DR01~DQ05~DP10	0.0017	A32~B35~DR04	0.0024
A29~B58~C07	0.00288	A24~B51~C14~DR15	0.00227	A02~B27~C14~DR03~DQ02	0.00271	A01~B18~C12~DR16~DQ05~DP04	0.00226	DR04~DQ03~DP47	0.0017	A01~B15~DR13	0.0024
A33~B58~C03	0.00285	A24~B18~C07~DR04	0.00225	A01~B41~C17~DR07~DQ03	0.00271	A03~B08~C07~DR03~DQ02~DP04	0.00226	DR09~DQ03~DP10	0.0017	A02~B41~DR13	0.0023
A01~B52~C12	0.00285	A11~B35~C04~DR08	0.00222	A24~B35~C04~DR08~DQ03	0.00271	A24~B27~C01~DR03~DQ02~DP04	0.00226	DR07~DQ02~DP105	0.0017	A11~B08~DR03	0.0023
A23~B44~C04	0.00285	A30~B51~C16~DR13	0.00215	A02~B38~C12~DR13~DQ06	0.00271	A24~B48~C08~DR04~DQ03~DP02	0.00226	DR11~DQ03~DP104	0.0017	A24~B55~DR13	0.0023
A02~B15~C01	0.00284	A24~B35~C04~DR01	0.00215	A24~B14~C08~DR01~DQ05	0.00271	A30~B13~C06~DR07~DQ02~DP05	0.00226	DR14~DQ05~DP17	0.00161	A24~B55~DR14	0.0023
A32~B38~C12	0.00275	A23~B49~C07~DR15	0.00208	A02~B35~C03~DR03~DQ02	0.00271	A03~B51~C12~DR04~DQ03~DP02	0.00226	DR14~DQ03~DP04	0.00159	A02~B40~DR15	0.0023
A01~B07~C07	0.00275	A01~B37~C06~DR16	0.00208	A11~B08~C03~DR03~DQ02	0.00271	A11~B35~C04~DR08~DQ04~DP04	0.00226	DR07~DQ02~DP14	0.00159	A68~B51~DR11	0.0022
A24~B15~C03	0.00273	A02~B58~C07~DR11	0.00208	A02~B46~C01~DR08~DQ06	0.00271	A30~B35~C04~DR04~DQ03~DP47	0.00226	DR10~DQ05~DP03	0.00159	A02~B27~DR04	0.0022
A02~B35~C12	0.00268	A68~B53~C04~DR13	0.00208	A68~B35~C04~DR14~DQ05	0.00271	A30~B53~C04~DR15~DQ06~DP04	0.00226	DR07~DQ02~DP15	0.00149	A29~B14~DR01	0.0022
A11~B40~C03	0.00263	A30~B27~C02~DR13	0.00206	A03~B38~C12~DR13~DQ06	0.00271	A26~B15~C07~DR13~DQ03~DP02	0.00226	DR08~DQ04~DP02	0.00147	A24~B44~DR04	0.0021
A24~B55~C03	0.0026	A01~B35~C04~DR15	0.00206	A02~B51~C15~DR04~DQ03	0.00271	A02~B44~C04~DR07~DQ02~DP02	0.00226	DR04~DQ04~DP26	0.00142	A02~B35~DR15	0.0021
A31~B15~C01	0.00255	A24~B51~C15~DR04	0.00205	A23~B44~C04~DR07~DQ02	0.0027	A11~B38~C12~DR04~DQ03~DP02	0.00226	DR10~DQ05~DP05	0.0014	A02~B41~DR04	0.0021
A32~B51~C15	0.00253	A23~B44~C04~DR07	0.00205	A03~B51~C16~DR16~DQ05	0.00269	A32~B35~C04~DR15~DQ06~DP04	0.00226	DR07~DQ02~DP11	0.00135	A68~B44~DR04	0.0021
A03~B44~C16	0.00248	A02~B51~C14~DR04	0.00204	A32~B51~C16~DR11~DQ03	0.00262	A24~B52~C12~DR15~DQ06~DP04	0.00226	DR14~DQ03~DP02	0.00129	A01~B18~DR11	0.0021
A24~B48~C08	0.00242	A01~B57~C06~DR04	0.00204	A24~B35~C04~DR14~DQ05	0.00248	A24~B07~C07~DR11~DQ03~DP04	0.00226	DR11~DQ03~DP17	0.00129	A32~B44~DR11	0.0021
A02~B39~C07	0.00241	A02~B35~C12~DR14	0.00203	A24~B27~C02~DR11~DQ03	0.00239	A33~B35~C04~DR11~DQ03~DP04	0.00226	DR10~DQ05~DP10	0.00129	A11~B51~DR04	0.0021
A24~B07~C15	0.00235	A32~B08~C07~DR03	0.00202	A24~B35~C04~DR01~DQ05	0.00234	A02~B49~C07~DR10~DQ05~DP04	0.00226	DR04~DQ03~DP11	0.00121	A02~B15~DR04	0.0021
A11~B08~C07	0.00234	A02~B41~C17~DR04	0.00202	A68~B35~C04~DR04~DQ03	0.00225	A23~B49~C07~DR15~DQ05~DP03	0.00226	DR15~DQ03~DP04	0.00117	A29~B35~DR11	0.0021
A11~B51~C04	0.00231	A30~B13~C06~DR13	0.00201	A01~B52~C12~DR15~DQ06	0.00202	A33~B52~C12~DR15~DQ06~DP02	0.00226	DR04~DQ04~DP02	0.00111	A24~B27~DR11	0.0020
A68~B53~C04	0.00231	A03~B51~C15~DR04	0.00201	A03~B18~C07~DR16~DQ05	0.00194	A02~B57~C06~DR13~DQ06~DP04	0.00226	DR07~DQ02~DP09	0.00111	A02~B44~DR07	0.0020
A11~B51~C15	0.0023	A24~B07~C15~DR13	0.002	A01~B35~C04~DR04~DQ03	0.00194	A26~B35~C12~DR04~DQ03~DP04	0.00226	DR11~DQ03~DP06	0.00104	A24~B52~DR15	0.0020
A02~B15~C07	0.0023	A01~B15~C07~DR13	0.00199	A03~B35~C04~DR11~DQ03	0.00191	A33~B44~C05~DR07~DQ03~DP02	0.00226	DR10~DQ05~DP09	0.00104	A30~B35~DR04	0.0020
A32~B13~C06	0.00228	A02~B27~C02~DR16	0.00197	A02~B40~C03~DR13~DQ06	0.0019	A30~B08~C07~DR11~DQ03~DP04	0.00226	DR14~DQ05~DP10	0.00097	A02~B49~DR13	0.0020
A01~B40~C03	0.00226	A02~B51~C14~DR01	0.00196	A02~B08~C07~DR03~DQ02	0.00186	A01~B58~C04~DR04~DQ03~DP04	0.00226	DR15~DQ06~DP05	0.00097	A01~B52~DR15	0.0020
A24~B51~C16	0.00222	A26~B55~C01~DR03	0.00195	A24~B07~C07~DR11~DQ03	0.00181	A03~B18~C12~DR11~DQ03~DP13	0.00226	DR14~DQ02~DP04	0.00093	A32~B52~DR15	0.0020
A30~B27~C02	0.00221	A24~B51~C15~DR15	0.00195	A11~B35~C04~DR04~DQ03	0.00181	A03~B55~C01~DR11~DQ03~DP04	0.00226	DR07~DQ02~DP13	0.0009	A01~B57~DR11	0.0019
A02~B35~C03	0.0022	A02~B18~C07~DR01	0.00193	A03~B51~C07~DR16~DQ05	0.00181	A33~B58~C03~DR03~DQ03~DP04	0.00226	DR04~DQ02~DP04	0.00088	A02~B15~DR13	0.0019
A30~B51~C16	0.00211	A29~B35~C04~DR11	0.00192	A02~B44~C06~DR11~DQ03	0.00181	A26~B15~C07~DR08~DQ03~DP03	0.00226	DR04~DQ06~DP03	0.00087	A29~B07~DR10	0.0019
A32~B08~C07	0.00207	A02~B44~C07~DR16	0.00191	A02~B39~C12~DR16~DQ05	0.00181	A24~B07~C07~DR10~DQ05~DP04	0.00226	DR13~DQ03~DP09	0.00086	A32~B51~DR04	0.0019
A03~B40~C03	0.00207	A02~B15~C03~DR13	0.0019	A01~B35~C04~DR16~DQ05	0.00181	A68~B52~C12~DR15~DQ06~DP04	0.00226	DR07~DQ06~DP13	0.00086	A02~B27~DR11	0.0019
A01~B44~C05	0.00206	A02~B51~C15~DR14	0.00186	A26~B38~C12~DR03~DQ02	0.00181	A02~B15~C03~DR07~DQ02~DP17	0.00226	DR16~DQ03~DP04	0.00086	A11~B44~DR07	0.0019
A32~B27~C02	0.00203	A02~B44~C16~DR04	0.00184	A02~B41~C07~DR03~DQ02	0.00181	A01~B57~C06~DR07~DQ03~DP04	0.00226	DR11~DQ02~DP02	0.00085	A02~B51~DR09	0.0019
A02~B49~C07	0.00203	A03~B13~C06~DR01	0.00182	A68~B51~C14~DR14~DQ05	0.00181	A11~B15~C03~DR07~DQ03~DP04	0.00226	DR08~DQ05~DP04	0.00085	A24~B51~DR14	0.0019
A03~B13~C06	0.00196	A03~B15~C07~DR11	0.00182	A02~B07~C07~DR15~DQ05	0.00181	A11~B49~C07~DR15~DQ06~DP04	0.00226	DR15~DQ06~DP91	0.00085	A32~B38~DR11	0.0019
A24~B38~C12	0.00195	A01~B40~C03~DR04	0.00182	A01~B57~C06~DR13~DQ03	0.00181	A24~B40~C03~DR13~DQ06~DP04	0.00226	DR08~DQ03~DP14	0.00085	A30~B49~DR13	0.0019
A23~B51~C16	0.00195	A24~B35~C12~DR15	0.00181	A01~B35~C06~DR07~DQ02	0.00181	A32~B38~C12~DR14~DQ05~DP04	0.00226	DR10~DQ05~DP01	0.00085	A03~B50~DR07	0.0019
A02~B40~C15	0.00193	A24~B27~C02~DR11	0.0018	A02~B51~C16~DR13~DQ06	0.00181	A23~B35~C04~DR13~DQ06~DP15	0.00226	DR13~DQ06~DP18	0.00085	A02~B40~DR13	0.0018
A01~B41~C17	0.00192	A02~B50~C06~DR11	0.00177	A03~B51~C01~DR01~DQ05	0.00181	A24~B48~C08~DR08~DQ04~DP03	0.00226	DR15~DQ06~DP36	0.00085	A26~B51~DR11	0.0018
A32~B49~C07	0.0019	A03~B35~C04~DR07	0.00176	A02~B44~C05~DR11~DQ03	0.00181	A01~B51~C15~DR11~DQ03~DP14	0.00226	DR04~DQ06~DP18	0.00085	A11~B35~DR13	0.0018
A11~B38~C12	0.00189	A03~B41~C17~DR04	0.00175	A01~B07~C07~DR15~DQ05	0.00181	A31~B52~C12~DR14~DQ05~DP26	0.00226	DR11~DQ03~DP61	0.00085	A23~B50~DR03	0.0018
A30~B08~C07	0.00189	A68~B50~C06~DR07	0.00174	A02~B07~C07~DR11~DQ03	0.00181	A24~B35~C12~DR13~DQ06~DP04	0.00226	DR11~DQ04~DP08	0.00085	A03~B07~DR04	0.0018
A26~B51~C14	0.00189	A11~B44~C04~DR07	0.00174	A26~B35~C04~DR11~DQ03	0.00181	A02~B51~C07~DR13~DQ06~DP02	0.00226	DR04~DQ03~DP01	0.00085	A33~B58~DR03	0.0018
A02~B51~C04	0.00189	A02~B18~C12~DR11	0.00174	A68~B51~C15~DR11~DQ03	0.00181	A02~B40~C03~DR09~DQ03~DP04	0.00226	DR16~DQ05~DP22	0.00085	A24~B40~DR11	0.0018
A24~B37~C06	0.00184	A24~B55~C01~DR14	0.00172	A26~B51~C14~DR15~DQ06	0.00181	A03~B07~C07~DR15~DQ05~DP13	0.00226	DR13~DQ06~DP11	0.00085	A02~B40~DR04	0.0018
A30~B38~C12	0.00181	A02~B18~C07~DR04	0.00172	A29~B58~C07~DR08~DQ04	0.00181	A29~B07~C07~DR15~DQ03~DP04	0.00226	DR14~DQ05~DP01	0.00085	A03~B50~DR03	0.0018
A26~B07~C07	0.00181	A31~B15~C01~DR04	0.00171	A24~B18~C07~DR04~DQ03	0.00181	A01~B51~C06~DR07~DQ02~DP03	0.00226	DR15~DQ04~DP02	0.00085	A24~B40~DR04	0.0018
A03~B14~C08	0.00176	A01~B49~C07~DR13	0.0017	A32~B49~C07~DR16~DQ05	0.00181	A24~B51~C15~DR15~DQ06~DP04	0.00226	DR08~DQ03~DP70	0.00085	A11~B49~DR11	0.0018
A32~B51~C14	0.00171	A02~B51~C04~DR04	0.00169	A31~B44~C05~DR04~DQ03	0.00181	A02~B51~C15~DR14~DQ05~DP04	0.00224	DR04~DQ05~DP105	0.00085	A66~B41~DR13	0.0018
A02~B14~C08	0.00169	A23~B49~C07~DR13	0.00169	A32~B18~C12~DR11~DQ03	0.00181	A11~B08~C03~DR03~DQ02~DP03	0.00211	DR16~DQ05~DP51	0.00085	A01~B50~DR07	0.0018
A26~B15~C07	0.00168	A24~B55~C01~DR13	0.00168	A24~B50~C06~DR03~DQ02	0.00181	A02~B41~C17~DR11~DQ03~DP04	0.0017	DR13~DQ03~DP105	0.00085	A01~B40~DR14	0.0018
A24~B35~C07	0.00168	A11~B35~C04~DR10	0.00168	A24~B48~C08~DR04~DQ03	0.00181	A24~B35~C04~DR01~DQ05~DP02	0.00147	DR07~DQ02~DP51	0.00085	A26~B15~DR13	0.0018
A01~B14~C08	0.00168	A02~B51~C15~DR09	0.00167	A26~B39~C12~DR04~DQ04	0.00181	A11~B51~C14~DR03~DQ02~DP04	0.0014	DR03~DQ06~DP10	0.00085	A26~B51~DR04	0.0017
A11~B55~C01	0.00167	A01~B57~C06~DR13	0.00167	A03~B44~C04~DR07~DQ03	0.00181	A01~B35~C04~DR13~DQ03~DP04	0.0013	DR13~DQ03~DP14	0.00085	A24~B13~DR07	0.0017
A01~B55~C01	0.00166	A02~B44~C07~DR11	0.00165	A11~B35~C04~DR08~DQ04	0.00181	A03~B07~C07~DR15~DQ06~DP01	0.0013	DR13~DQ06~DP16	0.00085	A02~B51~DR15	0.0017
A33~B48~C08	0.00166	A24~B35~C04~DR15	0.0016	A32~B38~C12~DR11~DQ03	0.00181	A01~B49~C07~DR11~DQ03~DP04	0.00129	DR09~DQ03~DP13	0.00085	A11~B51~DR15	0.0017
A24~B44~C02	0.00165	A02~B39~C12~DR16	0.00156	A30~B53~C04~DR15~DQ06	0.00181	A24~B08~C07~DR03~DQ02~DP03	0.00129	DR07~DQ03~DP129	0.00085	A03~B07~DR11	0.0017
A68~B40~C03	0.00165	A02~B51~C07~DR13	0.00156	A26~B15~C07~DR13~DQ03	0.00181	A11~B08~C03~DR03~DQ02~DP04	0.00128	DR16~DQ05~DP503	0.00085	A68~B35~DR13	0.0017
A66~B41~C17	0.00163	A11~B55~C03~DR16	0.00156	A01~B51~C14~DR13~DQ06	0.00181	A02~B51~C15~DR16~DQ05~DP04	0.00113	DR16~DQ03~DP05	0.00085	A68~B35~DR11	0.0017
A23~B50~C06	0.00163	A29~B58~C07~DR08	0.00156	A02~B44~C04~DR07~DQ02	0.00181	A02~B39~C12~DR16~DQ05~DP04	0.00113	DR12~DQ03~DP23	0.00085	A02~B35~DR16	0.0017
A33~B35~C07	0.00162	A24~B38~C12~DR13	0.00156	A29~B49~C07~DR11~DQ03	0.00181	A24~B44~C04~DR07~DQ03~DP03	0.00113	DR10~DQ05~DP105	0.00085	A24~B07~DR11	0.0017
A29~B45~C06	0.00156	A68~B07~C07~DR15	0.00156	A11~B38~C12~DR04~DQ03	0.00181	A01~B45~C16~DR04~DQ03~DP03	0.00113	DR03~DQ02~DP23	0.00085	A32~B27~DR11	0.0017
A01~B35~C12	0.00155	A02~B35~C03~DR03	0.00156	A32~B35~C04~DR15~DQ06	0.00181	A02~B35~C06~DR07~DQ02~DP04	0.00113	DR07~DQ02~DP126	0.00085	A02~B15~DR08	0.0017
A29~B57~C18	0.00152	A29~B57~C18~DR01	0.00156	A02~B35~C04~DR03~DQ02	0.00181	A24~B13~C14~DR04~DQ04~DP14	0.00113	DR07~DQ02~DP45	0.00085	A32~B08~DR03	0.0017
A26~B35~C12	0.00151	A29~B45~C06~DR11	0.00156	A11~B51~C15~DR04~DQ03	0.00181	A32~B55~C01~DR15~DQ06~DP04	0.00113	DR08~DQ04~DP131	0.00085	A24~B35~DR12	0.0017
A03~B51~C01	0.00149	A68~B35~C02~DR14	0.00156	A02~B41~C06~DR03~DQ02	0.00181	A26~B07~C12~DR15~DQ05~DP13	0.00113	DR07~DQ02~DP104	0.00085	A26~B44~DR04	0.0016
A01~B18~C07	0.00149	A29~B58~C07~DR04	0.00156	A30~B40~C03~DR04~DQ03	0.00181	A01~B57~C06~DR15~DQ06~DP36	0.00113	DR07~DQ03~DP131	0.00085	A32~B18~DR11	0.0016
A03~B44~C12	0.00149	A02~B35~C06~DR11	0.00155	A03~B07~C07~DR03~DQ02	0.00181	A03~B37~C04~DR16~DQ05~DP04	0.00113	DR03~DQ02~DP104	0.00085	A02~B44~DR01	0.0016
A68~B39~C12	0.00146	A02~B57~C06~DR07	0.00155	A02~B57~C06~DR13~DQ06	0.00181	A03~B35~C04~DR11~DQ05~DP04	0.00113	DR04~DQ03~DP06	0.00085	A02~B35~DR03	0.0016
A32~B35~C03	0.00146	A24~B07~C07~DR03	0.00154	A26~B35~C12~DR04~DQ03	0.00181	A24~B14~C14~DR04~DQ06~DP18	0.00113	DR12~DQ03~DP189	0.00085	A02~B57~DR07	0.0016
A32~B40~C02	0.00146	A26~B08~C07~DR03	0.00154	A33~B44~C05~DR07~DQ03	0.00181	A66~B55~C17~DR13~DQ06~DP02	0.00113	DR07~DQ03~DP17	0.0008	A01~B51~DR13	0.0016
A03~B27~C02	0.00145	A02~B18~C07~DR15	0.00154	A02~B35~C12~DR04~DQ03	0.00181	A69~B35~C06~DR11~DQ03~DP61	0.00113	DR15~DQ06~DP17	0.0008	A01~B57~DR13	0.0015
A26~B49~C07	0.00144	A02~B15~C07~DR16	0.00154	A02~B27~C02~DR10~DQ05	0.00181	A74~B50~C04~DR07~DQ02~DP05	0.00113	DR11~DQ04~DP09	0.00078	A01~B35~DR01	0.0015
A11~B35~C12	0.00143	A02~B35~C04~DR10	0.00153	A01~B58~C04~DR04~DQ03	0.00181	A23~B44~C05~DR01~DQ05~DP04	0.00113	DR11~DQ06~DP01	0.0007	A02~B07~DR01	0.0015
A24~B44~C07	0.00142	A24~B51~C16~DR04	0.00153	A03~B55~C01~DR11~DQ03	0.00181	A26~B38~C12~DR11~DQ03~DP04	0.00113	DR13~DQ06~DP13	0.00067	A32~B51~DR11	0.0015
A32~B39~C12	0.00142	A32~B49~C07~DR13	0.00153	A26~B15~C07~DR08~DQ03	0.00181	A02~B41~C07~DR14~DQ02~DP04	0.00113	DR16~DQ05~DP06	0.00066	A02~B35~DR08	0.0015
A30~B35~C06	0.00141	A23~B50~C06~DR03	0.00152	A24~B07~C07~DR10~DQ05	0.00181	A68~B51~C14~DR03~DQ05~DP04	0.00113	DR04~DQ04~DP13	0.00066	A01~B37~DR11	0.0015
A24~B44~C04	0.00139	A23~B49~C07~DR01	0.00152	A26~B51~C12~DR13~DQ06	0.00181	A03~B51~C07~DR15~DQ05~DP04	0.00113	DR12~DQ03~DP05	0.00064	A24~B44~DR16	0.0015
A68~B44~C14	0.00139	A02~B38~C12~DR14	0.00149	A11~B35~C04~DR16~DQ05	0.00181	A68~B44~C04~DR03~DQ02~DP02	0.00113	DR04~DQ04~DP14	0.00064	A02~B39~DR09	0.0015
A24~B14~C08	0.00137	A02~B51~C14~DR12	0.00149	A11~B15~C03~DR11~DQ03	0.00181	A03~B35~C04~DR01~DQ05~DP09	0.00113	DR15~DQ05~DP14	0.00063	A03~B49~DR11	0.0015
A68~B35~C02	0.00136	A01~B37~C06~DR10	0.00149	A68~B40~C03~DR13~DQ06	0.00181	A24~B35~C03~DR01~DQ05~DP03	0.00113	DR11~DQ05~DP02	0.0005	A11~B51~DR14	0.0015
A03~B44~C02	0.00132	A23~B49~C07~DR04	0.00147	A29~B07~C15~DR10~DQ05	0.00181	A01~B44~C16~DR15~DQ06~DP10	0.00113	DR15~DQ06~DP13	0.00046	A03~B51~DR07	0.0014
A01~B50~C06	0.00132	A02~B40~C03~DR11	0.00147	A03~B50~C06~DR04~DQ04	0.00181	A02~B50~C06~DR11~DQ03~DP04	0.00113	DR13~DQ06~DP09	0.00043	A11~B51~DR11	0.0014
A68~B35~C16	0.00131	A24~B44~C02~DR16	0.00146	A32~B38~C12~DR14~DQ05	0.00181	A02~B35~C04~DR04~DQ03~DP04	0.00113	DR15~DQ05~DP05	0.00042	A01~B41~DR07	0.0014
A03~B55~C03	0.00131	A11~B13~C06~DR07	0.00146	A31~B27~C02~DR15~DQ06	0.00181	A32~B35~C04~DR11~DQ03~DP03	0.00113	DR04~DQ05~DP04	0.00021	A01~B35~DR03	0.0014
A30~B44~C16	0.00131	A02~B40~C03~DR07	0.00145	A24~B48~C08~DR08~DQ04	0.00181	A32~B51~C16~DR04~DQ03~DP03	0.00113	DR04~DQ03~DP15	0.0002	A11~B13~DR07	0.0014
A02~B15~C12	0.00129	A68~B51~C15~DR07	0.00145	A33~B58~C03~DR13~DQ06	0.00181	A03~B35~C04~DR11~DQ03~DP02	0.00113	DR13~DQ03~DP01	0.00018	A02~B44~DR13	0.0014
A24~B27~C02	0.00126	A11~B40~C03~DR11	0.00144	A02~B14~C08~DR04~DQ03	0.00181	A03~B07~C07~DR04~DQ04~DP08	0.00113	DR15~DQ03~DP02	0.00016	A23~B49~DR13	0.0014
A33~B51~C16	0.00126	A03~B15~C07~DR13	0.00142	A30~B14~C08~DR04~DQ03	0.00181	A24~B07~C07~DR04~DQ03~DP02	0.00113			A03~B55~DR13	0.0014
A23~B35~C04	0.00125	A03~B44~C12~DR04	0.00142	A03~B51~C15~DR13~DQ03	0.00181	A24~B35~C04~DR04~DQ03~DP02	0.00113			A02~B55~DR04	0.0014
A31~B48~C08	0.00125	A11~B35~C04~DR15	0.0014	A01~B41~C07~DR03~DQ02	0.00181	A11~B50~C06~DR11~DQ03~DP02	0.00113			A33~B35~DR13	0.0014
A11~B15~C07	0.00123	A01~B51~C14~DR15	0.00137	A31~B52~C12~DR14~DQ05	0.00181	A01~B51~C05~DR11~DQ03~DP01	0.00113			A03~B07~DR13	0.0014
A03~B38~C12	0.00122	A02~B51~C16~DR13	0.00136	A01~B27~C07~DR04~DQ03	0.00181	A24~B57~C06~DR03~DQ02~DP09	0.00113			A23~B49~DR15	0.0014
A11~B55~C03	0.00121	A11~B07~C07~DR15	0.00136	A02~B15~C15~DR08~DQ04	0.00181	A24~B18~C07~DR11~DQ03~DP04	0.00113			A01~B35~DR14	0.0013
A03~B35~C02	0.00121	A01~B08~C07~DR13	0.00133	A24~B35~C12~DR13~DQ06	0.00181	A33~B35~C08~DR01~DQ02~DP17	0.00113			A26~B35~DR04	0.0013
A02~B55~C03	0.00119	A24~B55~C03~DR14	0.00133	A02~B40~C03~DR09~DQ03	0.00181	A03~B44~C05~DR11~DQ03~DP02	0.00113			A02~B52~DR15	0.0013
A01~B35~C07	0.00117	A32~B38~C12~DR11	0.00132	A33~B07~C07~DR01~DQ05	0.00181	A03~B44~C04~DR11~DQ03~DP04	0.00113			A02~B15~DR11	0.0013
A02~B46~C01	0.00116	A01~B40~C15~DR15	0.0013	A32~B35~C04~DR16~DQ05	0.00181	A01~B44~C07~DR15~DQ06~DP04	0.00113			A24~B18~DR15	0.0013
A23~B38~C12	0.00113	A66~B41~C17~DR13	0.0013	A01~B51~C06~DR07~DQ02	0.00181	A03~B40~C03~DR16~DQ05~DP04	0.00113			A32~B13~DR07	0.0013
A31~B35~C04	0.00113	A02~B39~C07~DR04	0.0013	A02~B15~C03~DR15~DQ06	0.00181	A11~B55~C05~DR16~DQ05~DP10	0.00113			A32~B35~DR13	0.0013
A11~B35~C02	0.0011	A02~B15~C01~DR13	0.0013	A68~B15~C04~DR04~DQ03	0.00181	A01~B35~C06~DR07~DQ02~DP02	0.00113			A02~B18~DR16	0.0013
A31~B51~C15	0.0011	A02~B39~C07~DR09	0.0013	A29~B50~C06~DR11~DQ03	0.00181	A01~B13~C07~DR04~DQ03~DP17	0.00113			A02~B18~DR15	0.0013
A02~B35~C06	0.00109	A30~B44~C16~DR07	0.0013	A24~B44~C07~DR11~DQ03	0.00181	A30~B49~C16~DR11~DQ03~DP09	0.00113			A02~B44~DR03	0.0013
A01~B18~C12	0.00108	A24~B40~C03~DR03	0.0013	A24~B40~C03~DR08~DQ04	0.00181	A03~B44~C05~DR01~DQ05~DP01	0.00113			A01~B35~DR15	0.0013
A01~B38~C07	0.00108	A29~B07~C15~DR10	0.0013	A68~B35~C04~DR13~DQ06	0.00181	A26~B51~C01~DR10~DQ05~DP02	0.00113			A30~B13~DR13	0.0013
A24~B15~C07	0.00106	A33~B48~C08~DR16	0.0013	A30~B51~C16~DR11~DQ03	0.00181	A24~B50~C06~DR11~DQ03~DP04	0.00113			A01~B15~DR04	0.0013
A02~B44~C04	0.00106	A01~B41~C17~DR07	0.0013	A01~B57~C06~DR03~DQ02	0.00181	A30~B13~C06~DR15~DQ05~DP04	0.00113			A03~B51~DR13	0.0013
A24~B50~C06	0.00105	A32~B27~C02~DR07	0.0013	A24~B35~C04~DR13~DQ03	0.00181	A30~B13~C06~DR11~DQ03~DP04	0.00113			A02~B18~DR04	0.0012
A68~B44~C16	0.00104	A01~B13~C16~DR07	0.0013	A33~B35~C08~DR01~DQ05	0.00181	A02~B44~C02~DR11~DQ03~DP22	0.00113			A03~B18~DR01	0.0012
A03~B57~C06	0.00104	A32~B40~C02~DR16	0.0013	A03~B13~C06~DR07~DQ02	0.00181	A02~B44~C05~DR12~DQ03~DP04	0.00113			A02~B50~DR15	0.0012
A31~B44~C04	0.00104	A01~B35~C06~DR11	0.00129	A31~B15~C01~DR11~DQ03	0.00181	A68~B44~C05~DR11~DQ03~DP02	0.00113			A02~B51~DR07	0.0012
A02~B45~C16	0.00104	A26~B35~C04~DR11	0.00128	A23~B52~C12~DR15~DQ06	0.00176	A25~B40~C02~DR01~DQ05~DP02	0.00113			A24~B18~DR04	0.0012
A68~B35~C07	0.00104	A02~B27~C02~DR09	0.00128	A24~B55~C01~DR13~DQ06	0.00174	A01~B07~C07~DR15~DQ05~DP04	0.00113			A24~B55~DR11	0.0012
A23~B35~C06	0.00104	A29~B07~C15~DR15	0.00128	A02~B40~C03~DR07~DQ02	0.00172	A24~B44~C16~DR03~DQ02~DP01	0.00113			A24~B49~DR04	0.0012
A25~B52~C02	0.00104	A24~B44~C05~DR16	0.00128	A02~B18~C07~DR16~DQ05	0.00167	A02~B13~C06~DR11~DQ02~DP10	0.00113			A29~B07~DR04	0.0012
A31~B35~C14	0.00104	A02~B18~C07~DR10	0.00128	A02~B52~C12~DR15~DQ06	0.00167	A32~B35~C06~DR07~DQ03~DP03	0.00113			A32~B51~DR15	0.0012
A25~B27~C04	0.00104	A01~B49~C07~DR14	0.00127	A32~B51~C14~DR03~DQ02	0.00165	A02~B15~C12~DR04~DQ06~DP04	0.00113			A02~B51~DR10	0.0012
A11~B57~C04	0.00104	A32~B35~C04~DR13	0.00125	A03~B07~C07~DR11~DQ03	0.00157	A11~B08~C07~DR03~DQ02~DP01	0.00113			A11~B35~DR10	0.0012
A26~B27~C01	0.00104	A26~B08~C07~DR10	0.00125	A02~B51~C15~DR09~DQ03	0.00136	A01~B44~C15~DR11~DQ03~DP04	0.00113			A01~B07~DR11	0.0012
A02~B55~C01	0.00103	A02~B14~C08~DR01	0.00125	A02~B44~C07~DR16~DQ05	0.00127	A26~B27~C01~DR01~DQ05~DP03	0.00113			A03~B07~DR10	0.0012
A30~B53~C04	0.00103	A01~B37~C06~DR07	0.00125	A23~B35~C04~DR13~DQ06	0.00112	A03~B35~C04~DR13~DQ06~DP11	0.00113			A24~B35~DR16	0.0012
A69~B35~C12	0.00103	A02~B44~C04~DR07	0.00124	A24~B08~C07~DR03~DQ02	0.00109	A11~B35~C04~DR01~DQ05~DP04	0.00113			A32~B35~DR15	0.0012
A01~B51~C16	0.00102	A02~B35~C04~DR15	0.00122	A11~B49~C07~DR14~DQ05	0.00107	A11~B44~C04~DR07~DQ02~DP09	0.00113			A02~B49~DR01	0.0012
A11~B40~C07	0.00102	A03~B50~C06~DR15	0.00122	A68~B18~C12~DR11~DQ03	0.00106	A68~B07~C07~DR16~DQ05~DP04	0.00113			A33~B58~DR13	0.0012
A01~B15~C03	0.00102	A24~B51~C14~DR14	0.00121	A11~B51~C14~DR03~DQ02	0.00106	A02~B35~C04~DR16~DQ05~DP02	0.00113			A01~B49~DR13	0.0012
A01~B38~C12	0.00101	A24~B44~C05~DR04	0.00121	A02~B15~C03~DR04~DQ03	0.00104	A02~B07~C07~DR04~DQ03~DP04	0.00113			A01~B27~DR04	0.0012
A11~B07~C07	0.00101	A02~B15~C03~DR04	0.00121	A11~B35~C04~DR15~DQ06	0.00103	A02~B07~C07~DR04~DQ05~DP04	0.00113			A23~B44~DR01	0.0012
A01~B57~C18	0.001	A32~B51~C14~DR15	0.0012	A01~B18~C07~DR13~DQ06	0.00102	A02~B35~C04~DR16~DQ05~DP04	0.00113			A23~B49~DR04	0.0012
A02~B27~C01	0.001	A32~B51~C15~DR04	0.00119	A02~B51~C16~DR04~DQ03	0.001	A68~B35~C04~DR04~DQ03~DP02	0.00113			A30~B51~DR11	0.0012
A32~B51~C16	0.00099	A68~B44~C14~DR04	0.00119	A01~B35~C04~DR07~DQ02	0.001	A25~B18~C12~DR11~DQ03~DP06	0.00113			A02~B35~DR07	0.0011
A11~B27~C02	0.00099	A24~B18~C07~DR13	0.00118	A02~B50~C06~DR01~DQ05	0.00099	A02~B35~C04~DR13~DQ03~DP04	0.00113			A02~B40~DR07	0.0011
A29~B50~C06	0.00098	A02~B38~C07~DR13	0.00117	A26~B55~C01~DR13~DQ06	0.00098	A68~B55~C03~DR15~DQ05~DP13	0.00113			A24~B15~DR11	0.0011
A01~B48~C08	0.00098	A68~B51~C15~DR11	0.00116	A24~B51~C16~DR16~DQ05	0.00093	A03~B07~C07~DR14~DQ05~DP01	0.00113			A02~B07~DR11	0.0011
A68~B51~C14	0.00098	A24~B51~C15~DR13	0.00114	A02~B51~C15~DR15~DQ06	0.00092	A26~B51~C14~DR15~DQ06~DP03	0.00113			A24~B27~DR04	0.0011
A32~B07~C07	0.00097	A01~B49~C07~DR01	0.00114	A03~B07~C07~DR14~DQ05	0.00092	A29~B35~C07~DR01~DQ05~DP02	0.00113			A02~B13~DR13	0.0011
A11~B44~C04	0.00097	A26~B38~C12~DR15	0.00113	A03~B35~C04~DR15~DQ06	0.00091	A02~B18~C07~DR11~DQ03~DP02	0.00113			A11~B35~DR07	0.0011
A26~B44~C07	0.00095	A24~B37~C06~DR10	0.00113	A30~B08~C07~DR11~DQ03	0.0009	A26~B18~C07~DR15~DQ05~DP04	0.00113			A31~B35~DR13	0.0011
A02~B48~C08	0.00095	A24~B51~C14~DR08	0.00112	A30~B40~C03~DR11~DQ03	0.0009	A68~B49~C07~DR14~DQ05~DP05	0.00113			A03~B38~DR13	0.0011
A24~B27~C01	0.00095	A03~B55~C03~DR14	0.00112	A02~B60~C03~DR11~DQ03	0.0009	A32~B51~C15~DR14~DQ05~DP05	0.00113			A24~B07~DR13	0.0011
A31~B51~C14	0.00095	A23~B35~C04~DR07	0.00112	A02~B07~C07~DR13~DQ06	0.0009	A11~B35~C04~DR04~DQ03~DP04	0.00113			A02~B07~DR08	0.0011
A30~B40~C03	0.00093	A11~B35~C04~DR04	0.00112	A02~B51~C12~DR14~DQ05	0.0009	A11~B35~C04~DR04~DQ03~DP02	0.00113			A11~B51~DR13	0.0011
A11~B51~C14	0.00092	A30~B08~C07~DR03	0.0011	A24~B44~C04~DR07~DQ03	0.0009	A30~B51~C14~DR08~DQ03~DP04	0.00113			A26~B38~DR15	0.0011
A01~B08~C06	0.0009	A32~B51~C16~DR11	0.0011	A01~B45~C16~DR04~DQ03	0.0009	A32~B18~C07~DR12~DQ03~DP04	0.00113			A01~B07~DR15	0.0011
A01~B35~C15	0.0009	A03~B08~C07~DR01	0.0011	A24~B13~C14~DR04~DQ04	0.0009	A26~B51~C16~DR13~DQ06~DP04	0.00113			A24~B07~DR01	0.0011
A02~B35~C01	0.00087	A02~B38~C12~DR15	0.00109	A02~B55~C01~DR11~DQ03	0.0009	A26~B44~C05~DR13~DQ06~DP04	0.00113			A32~B35~DR16	0.0011
A32~B15~C01	0.00087	A11~B35~C04~DR13	0.00109	A01~B55~C01~DR14~DQ05	0.0009	A02~B15~C07~DR04~DQ03~DP04	0.00113			A68~B07~DR11	0.0011
A26~B51~C16	0.00085	A02~B41~C07~DR03	0.00108	A32~B55~C01~DR15~DQ06	0.0009	A23~B27~C15~DR11~DQ03~DP02	0.00113			A11~B40~DR11	0.0011
A02~B44~C02	0.00085	A01~B51~C07~DR11	0.00108	A26~B07~C12~DR15~DQ05	0.0009	A32~B49~C07~DR04~DQ03~DP02	0.00113			A02~B14~DR01	0.0011
A68~B27~C02	0.00083	A23~B49~C07~DR03	0.00108	A23~B49~C07~DR15~DQ06	0.0009	A01~B51~C14~DR08~DQ06~DP03	0.00113			A24~B50~DR15	0.0011
A11~B15~C03	0.00082	A02~B39~C12~DR09	0.00108	A01~B57~C06~DR15~DQ06	0.0009	A01~B51~C14~DR15~DQ04~DP03	0.00113			A31~B35~DR11	0.0011
A03~B55~C01	0.00081	A11~B38~C12~DR04	0.00108	A01~B49~C07~DR15~DQ06	0.0009	A31~B44~C05~DR11~DQ03~DP02	0.00113			A68~B51~DR13	0.0011
A03~B18~C07	0.0008	A03~B13~C06~DR07	0.00107	A03~B37~C06~DR16~DQ05	0.0009	A32~B18~C12~DR04~DQ03~DP03	0.00113			A03~B44~DR16	0.0011
A02~B51~C03	0.00079	A24~B35~C04~DR08	0.00107	A69~B35~C04~DR11~DQ03	0.0009	A24~B50~C06~DR11~DQ06~DP04	0.00113			A33~B51~DR11	0.0011
A29~B44~C16	0.00079	A11~B35~C02~DR04	0.00106	A74~B50~C06~DR07~DQ02	0.0009	A30~B58~C07~DR15~DQ06~DP04	0.00113			A03~B15~DR13	0.0011
A26~B07~C12	0.00079	A02~B51~C15~DR16	0.00106	A23~B44~C05~DR01~DQ05	0.0009	A31~B38~C12~DR16~DQ05~DP02	0.00113			A69~B18~DR15	0.0011
A24~B07~C04	0.00078	A01~B51~C15~DR15	0.00104	A01~B50~C06~DR03~DQ02	0.0009	A02~B51~C02~DR01~DQ05~DP17	0.00113			A03~B18~DR04	0.0010
A02~B44~C06	0.00078	A02~B13~C06~DR14	0.00104	A68~B44~C04~DR03~DQ02	0.0009	A03~B51~C01~DR04~DQ03~DP04	0.00113			A01~B35~DR07	0.0010
A24~B50~C15	0.00078	A02~B58~C07~DR08	0.00104	A24~B55~C03~DR14~DQ05	0.0009	A33~B58~C03~DR04~DQ03~DP02	0.00113			A68~B35~DR07	0.0010
A02~B15~C06	0.00078	A24~B35~C07~DR03	0.00104	A02~B50~C06~DR11~DQ06	0.0009	A26~B39~C17~DR04~DQ04~DP15	0.00113			A02~B08~DR01	0.0010
A24~B55~C14	0.00078	A03~B40~C03~DR01	0.00104	A01~B50~C16~DR15~DQ06	0.0009	A66~B41~C12~DR10~DQ05~DP04	0.00113			A02~B51~DR03	0.0010
A24~B18~C02	0.00078	A29~B07~C15~DR04	0.00104	A24~B35~C07~DR11~DQ03	0.0009	A33~B51~C07~DR01~DQ05~DP10	0.00113			A68~B18~DR11	0.0010
A24~B35~C18	0.00078	A02~B40~C15~DR15	0.00104	A03~B07~C07~DR04~DQ04	0.0009	A30~B27~C01~DR08~DQ04~DP04	0.00113			A01~B51~DR15	0.0010
A02~B54~C01	0.00078	A24~B27~C01~DR11	0.00104	A24~B07~C07~DR04~DQ03	0.0009	A03~B44~C04~DR07~DQ03~DP09	0.00113			A68~B35~DR14	0.0010
A01~B41~C06	0.00078	A11~B08~C04~DR03	0.00104	A11~B50~C06~DR11~DQ03	0.0009	A69~B07~C07~DR11~DQ02~DP02	0.00113			A31~B35~DR16	0.0010
A68~B37~C06	0.00078	A01~B14~C08~DR04	0.00104	A01~B51~C16~DR11~DQ03	0.0009	A24~B51~C15~DR11~DQ03~DP03	0.00113			A32~B35~DR14	0.0010
A11~B39~C07	0.00078	A23~B51~C16~DR13	0.00104	A23~B49~C07~DR14~DQ03	0.0009	A26~B35~C04~DR13~DQ03~DP04	0.00113			A24~B15~DR04	0.0010
A02~B27~C14	0.00078	A11~B51~C04~DR15	0.00104	A02~B35~C07~DR14~DQ05	0.0009	A68~B15~C12~DR08~DQ06~DP04	0.00113			A26~B07~DR15	0.0010
A33~B73~C15	0.00078	A31~B35~C14~DR11	0.00104	A03~B44~C05~DR11~DQ03	0.0009	A02~B44~C14~DR13~DQ06~DP04	0.00113			A24~B13~DR03	0.0010
A68~B35~C03	0.00077	A33~B51~C14~DR11	0.00104	A01~B44~C07~DR15~DQ06	0.0009	A01~B40~C03~DR04~DQ04~DP03	0.00113			A11~B50~DR07	0.0010
A01~B41~C07	0.00077	A11~B51~C15~DR07	0.00104	A03~B40~C05~DR16~DQ05	0.0009	A23~B51~C03~DR04~DQ04~DP03	0.00113			A31~B50~DR07	0.0010
A69~B07~C07	0.00077	A11~B57~C04~DR13	0.00104	A01~B13~C07~DR04~DQ03	0.0009	A02~B15~C03~DR04~DQ03~DP04	0.00113			A01~B57~DR16	0.0010
A33~B35~C04	0.00077	A03~B41~C17~DR03	0.00104	A26~B51~C16~DR10~DQ05	0.0009	A03~B52~C12~DR14~DQ04~DP02	0.00113			A30~B18~DR03	0.0010
A23~B08~C04	0.00076	A01~B57~C18~DR16	0.00104	A24~B50~C06~DR11~DQ03	0.0009	A26~B38~C12~DR15~DQ02~DP04	0.00113			A02~B39~DR08	0.0010
A32~B27~C15	0.00076	A01~B52~C12~DR15	0.00103	A02~B35~C12~DR15~DQ05	0.0009	A11~B38~C12~DR10~DQ05~DP04	0.00113			A24~B52~DR08	0.0010
A03~B44~C04	0.00076	A02~B15~C03~DR15	0.00101	A68~B44~C05~DR12~DQ03	0.0009	A23~B49~C12~DR15~DQ06~DP04	0.00113			A02~B57~DR13	0.0009
A03~B27~C12	0.00075	A02~B51~C14~DR13	0.00101	A25~B40~C02~DR01~DQ05	0.0009	A24~B35~C07~DR07~DQ02~DP03	0.00113			A24~B15~DR13	0.0009
A68~B13~C16	0.00075	A26~B48~C08~DR12	0.001	A01~B51~C07~DR04~DQ03	0.0009	A02~B51~C15~DR11~DQ03~DP10	0.00113			A03~B38~DR11	0.0009
A33~B18~C12	0.00074	A32~B35~C04~DR15	0.001	A02~B07~C07~DR03~DQ02	0.0009	A02~B51~C16~DR09~DQ03~DP10	0.00113			A02~B50~DR03	0.0009
A23~B51~C15	0.00072	A02~B44~C16~DR03	0.001	A02~B44~C16~DR03~DQ02	0.0009	A02~B40~C15~DR08~DQ04~DP03	0.00113			A02~B07~DR03	0.0009
A03~B51~C16	0.00072	A02~B51~C16~DR04	0.00099	A24~B44~C16~DR03~DQ02	0.0009	A11~B35~C12~DR01~DQ03~DP04	0.00113			A01~B08~DR11	0.0009
A29~B44~C07	0.00071	A01~B57~C06~DR03	0.00098	A32~B13~C06~DR11~DQ03	0.0009	A32~B38~C12~DR11~DQ05~DP04	0.00113			A03~B51~DR03	0.0009
A11~B08~C03	0.00071	A02~B35~C04~DR16	0.00098	A02~B15~C12~DR04~DQ06	0.0009	A02~B35~C12~DR14~DQ02~DP04	0.00113			A02~B18~DR14	0.0009
A31~B40~C03	0.00071	A11~B35~C12~DR15	0.00097	A01~B44~C15~DR11~DQ03	0.0009	A32~B52~C12~DR03~DQ05~DP04	0.00113			A23~B35~DR11	0.0009
A26~B44~C05	0.00071	A23~B35~C04~DR13	0.00096	A68~B07~C07~DR16~DQ05	0.0009	A01~B35~C04~DR01~DQ05~DP04	0.00113			A01~B38~DR11	0.0009
A02~B51~C02	0.00069	A33~B14~C08~DR13	0.00095	A68~B35~C04~DR16~DQ05	0.0009	A03~B49~C07~DR15~DQ06~DP02	0.00113			A24~B51~DR08	0.0009
A26~B39~C12	0.00069	A02~B44~C05~DR01	0.00093	A02~B07~C07~DR04~DQ05	0.0009	A32~B15~C01~DR14~DQ05~DP05	0.00113			A24~B07~DR04	0.0009
A29~B49~C07	0.00069	A02~B50~C06~DR16	0.00093	A02~B35~C04~DR16~DQ05	0.0009	A24~B44~C04~DR04~DQ03~DP02	0.00113			A23~B44~DR11	0.0009
A29~B51~C15	0.00069	A03~B35~C04~DR08	0.00092	A25~B18~C12~DR11~DQ03	0.0009	A01~B44~C07~DR16~DQ05~DP23	0.00113			A01~B57~DR04	0.0009
A24~B57~C06	0.00069	A24~B44~C05~DR11	0.00091	A26~B55~C03~DR11~DQ03	0.0009	A02~B44~C07~DR09~DQ03~DP04	0.00113			A02~B35~DR12	0.0009
A29~B35~C07	0.00068	A01~B07~C07~DR03	0.00091	A26~B55~C03~DR15~DQ05	0.0009	A02~B51~C14~DR14~DQ03~DP02	0.00113			A32~B40~DR16	0.0009
A02~B35~C14	0.00067	A24~B44~C05~DR13	0.00091	A26~B49~C07~DR15~DQ05	0.0009	A01~B57~C06~DR13~DQ03~DP03	0.00113			A03~B58~DR03	0.0009
A24~B39~C12	0.00066	A02~B35~C04~DR03	0.0009	A02~B35~C07~DR01~DQ05	0.0009	A30~B41~C17~DR13~DQ03~DP70	0.00113			A33~B14~DR13	0.0009
A03~B44~C07	0.00065	A02~B49~C07~DR13	0.0009	A02~B18~C07~DR03~DQ02	0.0009	A66~B38~C12~DR08~DQ03~DP02	0.00113			A01~B49~DR11	0.0009
A11~B51~C06	0.00064	A33~B58~C03~DR03	0.00089	A32~B37~C01~DR10~DQ05	0.0009	A03~B37~C06~DR04~DQ05~DP105	0.00113			A29~B45~DR11	0.0009
A24~B51~C01	0.00064	A01~B35~C04~DR14	0.00089	A68~B18~C07~DR14~DQ05	0.0009	A01~B51~C07~DR09~DQ05~DP10	0.00113			A68~B53~DR13	0.0009
A68~B15~C04	0.00063	A01~B18~C12~DR11	0.00089	A32~B51~C15~DR14~DQ05	0.0009	A03~B07~C14~DR16~DQ03~DP02	0.00113			A24~B41~DR07	0.0009
A11~B18~C12	0.00063	A02~B57~C06~DR13	0.00089	A03~B44~C04~DR04~DQ03	0.0009	A02~B50~C01~DR01~DQ05~DP03	0.00113			A68~B40~DR04	0.0009
A11~B56~C01	0.00062	A30~B40~C03~DR11	0.00089	A26~B51~C16~DR13~DQ06	0.0009	A24~B55~C06~DR16~DQ05~DP51	0.00113			A33~B14~DR11	0.0009
A03~B08~C06	0.00061	A26~B07~C07~DR15	0.00087	A02~B27~C15~DR11~DQ03	0.0009	A01~B15~C07~DR07~DQ03~DP105	0.00113			A29~B58~DR08	0.0009
A33~B07~C07	0.00061	A02~B15~C03~DR07	0.00087	A23~B15~C07~DR04~DQ03	0.0009	A23~B41~C17~DR04~DQ03~DP14	0.00113			A32~B35~DR03	0.0009
A03~B49~C07	0.00061	A02~B44~C05~DR03	0.00086	A01~B18~C12~DR04~DQ03	0.0009	A01~B51~C06~DR13~DQ06~DP04	0.00113			A02~B51~DR12	0.0009
A03~B35~C06	0.0006	A03~B35~C12~DR14	0.00086	A01~B51~C14~DR08~DQ04	0.0009	A24~B37~C14~DR14~DQ05~DP02	0.00113			A68~B40~DR14	0.0009
A02~B57~C18	0.0006	A02~B35~C06~DR07	0.00084	A01~B51~C14~DR15~DQ06	0.0009	A24~B56~C01~DR04~DQ03~DP04	0.00113			A30~B49~DR11	0.0009
A31~B15~C03	0.00059	A24~B35~C12~DR04	0.00084	A24~B27~C01~DR03~DQ02	0.0009	A32~B44~C05~DR12~DQ03~DP04	0.00113			A30~B08~DR03	0.0009
A02~B40~C02	0.00059	A32~B39~C12~DR11	0.00083	A24~B27~C01~DR11~DQ06	0.0009	A25~B51~C15~DR01~DQ05~DP02	0.00113			A24~B40~DR14	0.0009
A29~B55~C01	0.00059	A03~B51~C15~DR11	0.00083	A30~B38~C12~DR15~DQ06	0.0009	A11~B49~C07~DR14~DQ05~DP04	0.00113			A26~B38~DR01	0.0009
A24~B40~C02	0.00058	A01~B50~C06~DR07	0.00082	A31~B58~C07~DR16~DQ05	0.0009	A24~B50~C01~DR08~DQ03~DP04	0.00113			A02~B18~DR03	0.0009
A30~B39~C12	0.00057	A02~B51~C15~DR15	0.00082	A02~B51~C02~DR04~DQ03	0.0009	A26~B56~C06~DR07~DQ03~DP04	0.00113			A24~B50~DR03	0.0009
A30~B41~C17	0.00057	A32~B52~C12~DR04	0.00081	A33~B58~C03~DR04~DQ03	0.0009	A03~B08~C15~DR16~DQ05~DP04	0.00113			A01~B41~DR13	0.0009
A03~B35~C01	0.00056	A26~B55~C01~DR11	0.00081	A66~B41~C17~DR10~DQ05	0.0009	A02~B39~C12~DR08~DQ03~DP04	0.00113			A24~B55~DR08	0.0009
A02~B18~C02	0.00056	A24~B44~C16~DR04	0.0008	A33~B51~C07~DR01~DQ05	0.0009	A33~B14~C06~DR14~DQ05~DP04	0.00113			A01~B57~DR01	0.0009
A01~B58~C07	0.00055	A01~B35~C15~DR11	0.00079	A30~B27~C01~DR08~DQ04	0.0009	A26~B35~C14~DR04~DQ06~DP03	0.00113			A03~B15~DR11	0.0008
A01~B13~C16	0.00055	A33~B58~C03~DR13	0.00079	A69~B07~C07~DR11~DQ02	0.0009	A30~B13~C06~DR13~DQ03~DP04	0.00113			A24~B18~DR13	0.0008
A33~B51~C04	0.00054	A01~B57~C06~DR15	0.00078	A26~B15~C12~DR08~DQ03	0.0009	A03~B13~C06~DR07~DQ02~DP04	0.00113			A30~B13~DR11	0.0008
A02~B52~C12	0.00054	A23~B49~C07~DR14	0.00078	A03~B44~C12~DR13~DQ06	0.0009	A33~B35~C08~DR07~DQ02~DP51	0.00113			A23~B41~DR07	0.0008
A68~B40~C15	0.00054	A01~B38~C12~DR13	0.00078	A23~B41~C17~DR04~DQ03	0.0009	A32~B18~C12~DR11~DQ05~DP04	0.00113			A02~B35~DR10	0.0008
A02~B51~C12	0.00053	A25~B52~C02~DR15	0.00078	A01~B40~C03~DR04~DQ04	0.0009	A24~B44~C04~DR15~DQ06~DP04	0.00113			A11~B55~DR07	0.0008
A31~B44~C05	0.00053	A26~B07~C12~DR15	0.00078	A23~B51~C03~DR04~DQ04	0.0009	A30~B14~C05~DR01~DQ05~DP03	0.00113			A02~B39~DR04	0.0008
A02~B51~C01	0.00053	A01~B35~C07~DR03	0.00078	A30~B35~C04~DR04~DQ03	0.0009	A02~B35~C04~DR01~DQ05~DP03	0.00113			A68~B13~DR07	0.0008
A11~B52~C07	0.00053	A33~B73~C15~DR04	0.00078	A03~B52~C12~DR15~DQ04	0.0009	A29~B14~C18~DR01~DQ05~DP04	0.00113			A24~B37~DR10	0.0008
A24~B35~C05	0.00053	A32~B18~C12~DR04	0.00078	A26~B38~C12~DR14~DQ02	0.0009	A29~B57~C08~DR01~DQ05~DP01	0.00113			A01~B44~DR11	0.0008
A26~B13~C06	0.00052	A03~B51~C01~DR01	0.00078	A11~B35~C04~DR10~DQ05	0.0009	A68~B37~C06~DR13~DQ05~DP02	0.00113			A01~B57~DR03	0.0008
A03~B35~C16	0.00052	A30~B35~C12~DR11	0.00078	A24~B35~C12~DR07~DQ02	0.0009	A23~B35~C04~DR13~DQ06~DP04	0.00113			A03~B07~DR01	0.0008
A24~B35~C01	0.00052	A24~B40~C02~DR11	0.00078	A02~B40~C15~DR08~DQ04	0.0009	A11~B55~C07~DR03~DQ03~DP04	0.00113			A02~B50~DR11	0.0008
A23~B35~C07	0.00052	A02~B15~C12~DR04	0.00078	A11~B35~C12~DR01~DQ05	0.0009	A29~B49~C01~DR11~DQ03~DP04	0.00113			A25~B18~DR04	0.0008
A03~B35~C07	0.00052	A26~B27~C01~DR01	0.00078	A32~B52~C12~DR03~DQ02	0.0009	A32~B35~C04~DR11~DQ03~DP02	0.00113			A23~B49~DR01	0.0008
A01~B18~C06	0.00052	A26~B55~C03~DR11	0.00078	A01~B35~C04~DR01~DQ05	0.0009	A24~B37~C12~DR12~DQ03~DP04	0.00113			A26~B40~DR04	0.0008
A68~B51~C07	0.00052	A26~B51~C16~DR13	0.00078	A32~B15~C01~DR14~DQ05	0.0009	A03~B35~C02~DR01~DQ05~DP04	0.00113			A03~B49~DR04	0.0008
A31~B35~C08	0.00052	A03~B44~C07~DR07	0.00078	A24~B44~C04~DR04~DQ03	0.0009	A24~B35~C02~DR03~DQ06~DP10	0.00113			A02~B27~DR08	0.0008
A68~B18~C16	0.00052	A24~B18~C02~DR11	0.00078	A02~B51~C14~DR14~DQ03	0.0009	A01~B35~C06~DR01~DQ05~DP10	0.00113			A24~B07~DR07	0.0008
A74~B50~C06	0.00052	A23~B51~C15~DR14	0.00078	A30~B38~C12~DR13~DQ03	0.0009	A29~B58~C15~DR11~DQ03~DP04	0.00113			A24~B51~DR07	0.0008
A33~B35~C08	0.00052	A32~B51~C15~DR11	0.00078	A66~B41~C17~DR08~DQ03	0.0009	A23~B38~C12~DR11~DQ03~DP14	0.00113			A26~B35~DR03	0.0008
A66~B07~C07	0.00052	A03~B27~C12~DR15	0.00078	A01~B37~C06~DR04~DQ05	0.0009	A02~B13~C06~DR07~DQ02~DP15	0.00113			A01~B49~DR14	0.0008
A03~B15~C15	0.00052	A03~B35~C02~DR04	0.00078	A03~B37~C06~DR04~DQ05	0.0009	A24~B27~C01~DR04~DQ03~DP03	0.00113			A31~B27~DR04	0.0008
A11~B40~C14	0.00052	A24~B14~C08~DR04	0.00078	A01~B07~C14~DR09~DQ03	0.0009	A03~B07~C07~DR11~DQ03~DP13	0.00113			A26~B08~DR10	0.0008
A01~B51~C06	0.00052	A01~B40~C03~DR09	0.00078	A24~B55~C01~DR16~DQ05	0.0009	A01~B51~C01~DR11~DQ06~DP01	0.00113			A29~B58~DR04	0.0008
A31~B14~C08	0.00052	A29~B50~C06~DR11	0.00078	A01~B15~C07~DR07~DQ03	0.0009	A29~B38~C12~DR11~DQ03~DP17	0.00113			A11~B40~DR04	0.0008
A26~B44~C14	0.00052	A24~B40~C03~DR08	0.00078	A03~B41~C17~DR04~DQ03	0.0009	A03~B18~C12~DR13~DQ06~DP02	0.00113			A02~B15~DR03	0.0008
A66~B18~C12	0.00052	A01~B41~C06~DR03	0.00078	A03~B35~C04~DR07~DQ03	0.0009	A11~B38~C12~DR13~DQ06~DP02	0.00113			A01~B37~DR15	0.0008
A24~B15~C15	0.00052	A68~B37~C06~DR13	0.00078	A24~B37~C06~DR14~DQ05	0.0009	A02~B35~C04~DR03~DQ02~DP04	0.00113			A30~B35~DR03	0.0008
A32~B51~C01	0.00052	A02~B51~C01~DR14	0.00078	A32~B56~C01~DR12~DQ03	0.0009	A33~B07~C07~DR03~DQ02~DP02	0.00113			A02~B13~DR03	0.0008
A26~B41~C07	0.00052	A24~B13~C06~DR08	0.00078	A25~B51~C15~DR11~DQ05	0.0009	A11~B51~C15~DR04~DQ03~DP04	0.00113			A30~B51~DR13	0.0008
A26~B53~C04	0.00052	A33~B38~C12~DR15	0.00078	A24~B50~C06~DR08~DQ03	0.0009	A11~B51~C15~DR04~DQ03~DP05	0.00113			A26~B55~DR11	0.0008
A11~B15~C02	0.00052	A68~B35~C07~DR11	0.00078	A26~B56~C01~DR07~DQ03	0.0009	A01~B15~C06~DR03~DQ03~DP14	0.00113			A26~B27~DR01	0.0008
A30~B18~C05	0.00052	A23~B55~C01~DR03	0.00078	A03~B08~C15~DR15~DQ05	0.0009	A02~B41~C03~DR13~DQ02~DP02	0.00113			A26~B51~DR13	0.0008
A30~B15~C03	0.00052	A24~B35~C12~DR12	0.00078	A02~B07~C07~DR08~DQ03	0.0009	A02~B41~C06~DR03~DQ02~DP15	0.00113			A30~B27~DR13	0.0008
A68~B56~C01	0.00052	A32~B51~C16~DR16	0.00078	A02~B39~C12~DR08~DQ03	0.0009	A02~B19~C07~DR03~DQ03~DP04	0.00113			A01~B37~DR16	0.0008
A69~B13~C07	0.00052	A24~B07~C07~DR07	0.00078	A33~B14~C06~DR11~DQ03	0.0009	A31~B40~C03~DR04~DQ03~DP02	0.00113			A23~B44~DR04	0.0008
A36~B52~C12	0.00052	A03~B18~C12~DR13	0.00078	A26~B35~C14~DR04~DQ03	0.0009	A31~B51~C14~DR11~DQ02~DP09	0.00113			A11~B55~DR15	0.0008
A01~B58~C04	0.00052	A11~B38~C12~DR13	0.00078	A24~B27~C01~DR11~DQ03	0.0009	A32~B51~C01~DR03~DQ03~DP02	0.00113			A03~B15~DR04	0.0008
A33~B27~C02	0.00052	A25~B27~C04~DR04	0.00078	A32~B18~C12~DR11~DQ05	0.0009	A02~B49~C07~DR07~DQ02~DP04	0.00113			A24~B56~DR04	0.0008
A30~B14~C08	0.00052	A31~B48~C08~DR03	0.00078	A24~B44~C04~DR15~DQ06	0.0009	A03~B49~C07~DR11~DQ03~DP03	0.00113			A01~B40~DR15	0.0008
A33~B49~C07	0.00052	A68~B40~C03~DR09	0.00078	A30~B14~C05~DR01~DQ05	0.0009	A03~B49~C07~DR07~DQ02~DP03	0.00113			A02~B15~DR16	0.0008
A23~B52~C12	0.00052	A02~B51~C03~DR14	0.00078	A29~B14~C08~DR01~DQ05	0.0009	A31~B15~C01~DR04~DQ03~DP02	0.00113			A25~B51~DR13	0.0008
A02~B35~C15	0.00051	A02~B35~C01~DR13	0.00078	A29~B57~C18~DR01~DQ05	0.0009	A02~B40~C07~DR13~DQ06~DP16	0.00113			A26~B44~DR11	0.0007
A31~B51~C16	0.0005	A02~B46~C01~DR08	0.00078	A68~B37~C06~DR13~DQ05	0.0009	A30~B07~C02~DR15~DQ06~DP03	0.00113			A24~B35~DR07	0.0007
A30~B40~C02	0.0005	A69~B13~C06~DR04	0.00078	A11~B55~C01~DR03~DQ03	0.0009	A29~B51~C07~DR07~DQ03~DP02	0.00113			A03~B51~DR15	0.0007
A02~B44~C15	0.00049	A02~B27~C14~DR11	0.00078	A24~B37~C12~DR12~DQ03	0.0009	A69~B35~C12~DR14~DQ05~DP02	0.00113			A24~B18~DR14	0.0007
A26~B15~C01	0.00049	A11~B08~C03~DR03	0.00078	A01~B37~C06~DR07~DQ02	0.0009	A32~B41~C17~DR11~DQ03~DP14	0.00113			A23~B35~DR07	0.0007
A68~B15~C03	0.00049	A03~B51~C16~DR16	0.00078	A24~B35~C02~DR03~DQ06	0.0009	A30~B51~C15~DR11~DQ03~DP10	0.00113			A02~B37~DR10	0.0007
A26~B44~C04	0.00049	A02~B51~C14~DR10	0.00078	A01~B35~C06~DR01~DQ05	0.0009	A03~B50~C04~DR15~DQ06~DP03	0.00113			A03~B44~DR01	0.0007
A30~B51~C15	0.00049	A03~B08~C07~DR13	0.00078	A29~B58~C15~DR04~DQ03	0.0009	A23~B49~C07~DR14~DQ03~DP04	0.00113			A68~B35~DR08	0.0007
A11~B44~C16	0.00049	A03~B07~C07~DR07	0.00078	A23~B38~C12~DR11~DQ03	0.0009	A01~B51~C16~DR13~DQ03~DP04	0.00113			A03~B35~DR16	0.0007
A24~B56~C01	0.00048	A68~B35~C16~DR14	0.00077	A01~B51~C01~DR11~DQ06	0.0009	A30~B18~C07~DR11~DQ06~DP04	0.00113			A11~B44~DR04	0.0007
A02~B07~C15	0.00048	A24~B40~C03~DR04	0.00077	A29~B38~C12~DR11~DQ03	0.0009	A32~B14~C08~DR13~DQ06~DP02	0.00113			A01~B37~DR14	0.0007
A68~B07~C07	0.00047	A26~B35~C04~DR03	0.00076	A11~B18~C12~DR13~DQ06	0.0009	A30~B35~C04~DR08~DQ03~DP03	0.00113			A02~B38~DR11	0.0007
A11~B51~C01	0.00047	A01~B55~C01~DR13	0.00076	A33~B07~C07~DR03~DQ02	0.0009	A68~B38~C12~DR07~DQ02~DP105	0.00113			A02~B07~DR13	0.0007
A31~B49~C07	0.00047	A02~B44~C05~DR13	0.00075	A01~B15~C03~DR13~DQ03	0.0009	A68~B38~C12~DR07~DQ02~DP04	0.00113			A24~B27~DR16	0.0007
A68~B50~C06	0.00045	A69~B07~C07~DR11	0.00074	A02~B19~C07~DR03~DQ03	0.0009	A03~B07~C07~DR03~DQ02~DP03	0.00113			A01~B37~DR13	0.0007
A26~B56~C01	0.00045	A01~B15~C03~DR04	0.00074	A31~B35~C04~DR04~DQ03	0.0009	A11~B40~C03~DR04~DQ03~DP03	0.00113			A31~B40~DR04	0.0007
A25~B51~C15	0.00045	A03~B35~C06~DR07	0.00073	A26~B13~C06~DR07~DQ02	0.0009	A26~B51~C14~DR11~DQ03~DP03	0.00113			A11~B55~DR04	0.0007
A02~B44~C01	0.00045	A24~B51~C14~DR04	0.00073	A31~B51~C01~DR11~DQ03	0.0009	A29~B49~C07~DR11~DQ03~DP15	0.00113			A03~B13~DR07	0.0007
A69~B45~C04	0.00043	A02~B07~C07~DR01	0.00073	A03~B49~C07~DR11~DQ03	0.0009	A01~B18~C07~DR13~DQ06~DP02	0.00113			A03~B07~DR07	0.0007
A25~B44~C05	0.00042	A29~B07~C15~DR13	0.00072	A03~B49~C07~DR07~DQ02	0.0009	A30~B35~C06~DR16~DQ02~DP17	0.00113			A32~B49~DR13	0.0007
A33~B13~C06	0.00041	A33~B35~C07~DR13	0.00072	A02~B35~C01~DR04~DQ03	0.0009	A11~B44~C04~DR14~DQ02~DP02	0.00113			A68~B39~DR16	0.0007
A02~B49~C12	0.00041	A24~B18~C12~DR07	0.00072	A02~B49~C07~DR10~DQ05	0.0009	A31~B39~C07~DR07~DQ03~DP04	0.00113			A26~B50~DR07	0.0007
A11~B35~C15	0.0004	A24~B15~C03~DR13	0.00072	A30~B40~C02~DR13~DQ06	0.0009	A01~B49~C06~DR13~DQ06~DP04	0.00113			A26~B35~DR01	0.0007
A02~B51~C06	0.0004	A26~B38~C12~DR03	0.00071	A02~B51~C07~DR07~DQ03	0.0009	A01~B57~C07~DR14~DQ05~DP04	0.00113			A11~B51~DR03	0.0007
A30~B35~C12	0.0004	A24~B50~C06~DR03	0.00071	A69~B35~C12~DR14~DQ05	0.0009	A68~B51~C16~DR11~DQ04~DP04	0.00113			A02~B55~DR14	0.0007
A31~B52~C12	0.00039	A23~B35~C06~DR11	0.00069	A30~B51~C15~DR11~DQ03	0.0009	A24~B48~C08~DR12~DQ06~DP02	0.00113			A24~B55~DR15	0.0007
A01~B27~C01	0.00039	A03~B51~C15~DR15	0.00069	A33~B14~C08~DR13~DQ06	0.0009	A01~B15~C07~DR04~DQ04~DP02	0.00113			A01~B15~DR09	0.0007
A01~B55~C03	0.00039	A02~B35~C04~DR07	0.00069	A30~B35~C04~DR08~DQ03	0.0009	A01~B15~C07~DR13~DQ06~DP04	0.00113			A02~B15~DR14	0.0007
A68~B13~C06	0.00038	A01~B18~C07~DR04	0.00068	A11~B40~C03~DR04~DQ03	0.0009	A02~B35~C12~DR04~DQ03~DP11	0.00113			A02~B27~DR03	0.0007
A29~B18~C07	0.00037	A02~B15~C03~DR11	0.00067	A30~B35~C06~DR16~DQ05	0.0009	A24~B55~C01~DR03~DQ02~DP03	0.00113			A11~B35~DR08	0.0007
A26~B15~C12	0.00037	A02~B50~C06~DR03	0.00067	A31~B39~C07~DR14~DQ03	0.0009	A26~B35~C12~DR03~DQ02~DP04	0.00113			A26~B38~DR07	0.0007
A26~B15~C04	0.00037	A03~B41~C17~DR13	0.00066	A31~B15~C07~DR15~DQ05	0.0009	A29~B35~C04~DR15~DQ06~DP14	0.00113			A11~B55~DR16	0.0007
A32~B50~C06	0.00036	A24~B44~C07~DR16	0.00065	A01~B57~C06~DR13~DQ06	0.0009	A32~B18~C02~DR11~DQ03~DP04	0.00113			A01~B41~DR03	0.0007
A25~B51~C16	0.00036	A11~B49~C07~DR15	0.00065	A24~B51~C16~DR11~DQ04	0.0009	A24~B44~C02~DR16~DQ05~DP04	0.00113			A02~B39~DR12	0.0007
A11~B18~C07	0.00036	A01~B51~C15~DR13	0.00065	A24~B48~C08~DR12~DQ06	0.0009	A24~B35~C12~DR09~DQ03~DP03	0.00113			A24~B14~DR01	0.0007
A11~B44~C03	0.00036	A01~B18~C07~DR11	0.00064	A01~B15~C07~DR04~DQ04	0.0009	A68~B58~C07~DR08~DQ04~DP03	0.00113			A11~B38~DR07	0.0007
A24~B40~C15	0.00036	A02~B08~C07~DR01	0.00064	A01~B15~C07~DR13~DQ06	0.0009	A02~B40~C08~DR14~DQ06~DP10	0.00113			A01~B15~DR11	0.0006
A69~B35~C04	0.00036	A26~B35~C04~DR04	0.00064	A03~B35~C12~DR04~DQ03	0.0009	A11~B15~C03~DR13~DQ05~DP02	0.00113			A03~B44~DR11	0.0006
A32~B07~C15	0.00036	A03~B38~C12~DR11	0.00064	A24~B55~C01~DR03~DQ02	0.0009	A30~B18~C08~DR11~DQ03~DP02	0.00113			A24~B18~DR07	0.0006
A02~B38~C07	0.00035	A26~B51~C15~DR14	0.00064	A26~B35~C12~DR03~DQ02	0.0009	A01~B51~C08~DR11~DQ03~DP02	0.00113			A29~B38~DR04	0.0006
A32~B51~C12	0.00035	A31~B44~C05~DR04	0.00063	A29~B35~C04~DR15~DQ06	0.0009	A33~B14~C14~DR03~DQ02~DP02	0.00113			A68~B35~DR04	0.0006
A30~B37~C06	0.00035	A11~B15~C07~DR13	0.00063	A32~B18~C02~DR11~DQ03	0.0009	A23~B49~C07~DR13~DQ03~DP04	0.00113			A24~B44~DR13	0.0006
A68~B55~C01	0.00035	A32~B15~C01~DR14	0.00063	A01~B57~C14~DR03~DQ05	0.0009	A02~B18~C07~DR03~DQ02~DP03	0.00113			A01~B37~DR07	0.0006
A11~B37~C06	0.00033	A02~B50~C06~DR04	0.00063	A03~B18~C12~DR09~DQ03	0.0009	A24~B40~C03~DR03~DQ02~DP04	0.00113			A03~B41~DR04	0.0006
A02~B48~C03	0.00033	A01~B49~C07~DR07	0.00063	A03~B35~C12~DR09~DQ03	0.0009	A02~B40~C07~DR03~DQ02~DP04	0.00113			A01~B27~DR07	0.0006
A30~B07~C14	0.00033	A03~B14~C08~DR15	0.00062	A68~B58~C07~DR08~DQ04	0.0009	A29~B45~C06~DR11~DQ03~DP03	0.00113			A01~B27~DR11	0.0006
A24~B51~C07	0.00033	A01~B38~C12~DR04	0.00062	A11~B15~C08~DR14~DQ05	0.0009	A03~B27~C12~DR15~DQ06~DP15	0.00113			A11~B55~DR11	0.0006
A26~B27~C02	0.00033	A03~B50~C06~DR04	0.00062	A30~B18~C08~DR11~DQ03	0.0009	A24~B40~C04~DR04~DQ03~DP04	0.00113			A01~B35~DR16	0.0006
A68~B18~C12	0.00032	A01~B37~C06~DR04	0.00062	A01~B14~C08~DR03~DQ02	0.0009	A26~B15~C02~DR13~DQ06~DP04	0.00113			A11~B07~DR15	0.0006
A24~B08~C03	0.00032	A03~B57~C06~DR01	0.00061	A01~B51~C14~DR11~DQ03	0.0009	A03~B52~C12~DR04~DQ03~DP02	0.00113			A68~B35~DR16	0.0006
A68~B57~C06	0.00032	A11~B49~C07~DR13	0.00061	A23~B49~C07~DR13~DQ03	0.0009	A11~B44~C03~DR11~DQ02~DP02	0.00113			A11~B35~DR16	0.0006
A32~B40~C03	0.00032	A03~B27~C02~DR11	0.00061	A24~B40~C03~DR03~DQ02	0.0009	A24~B50~C06~DR03~DQ02~DP02	0.00113			A26~B35~DR14	0.0006
A24~B55~C07	0.00032	A11~B51~C06~DR11	0.00061	A29~B45~C06~DR11~DQ03	0.0009	A03~B38~C12~DR13~DQ06~DP09	0.00113			A24~B38~DR13	0.0006
A68~B52~C12	0.00032	A02~B51~C14~DR14	0.0006	A03~B27~C12~DR15~DQ06	0.0009	A24~B13~C16~DR03~DQ02~DP04	0.00113			A24~B40~DR07	0.0006
A26~B15~C03	0.00031	A11~B15~C07~DR15	0.00059	A03~B52~C12~DR04~DQ03	0.0009	A24~B13~C07~DR03~DQ02~DP04	0.00113			A02~B27~DR15	0.0006
A33~B38~C12	0.00031	A11~B51~C14~DR03	0.00059	A11~B44~C03~DR11~DQ03	0.0009	A66~B52~C07~DR07~DQ02~DP02	0.00113			A23~B49~DR14	0.0006
A68~B44~C05	0.00031	A29~B07~C15~DR11	0.00059	A24~B50~C06~DR04~DQ03	0.0009	A02~B38~C04~DR11~DQ06~DP04	0.00113			A03~B44~DR07	0.0006
A03~B40~C04	0.00031	A02~B27~C02~DR04	0.00059	A24~B35~C16~DR11~DQ03	0.0009	A24~B35~C07~DR13~DQ06~DP04	0.00113			A03~B55~DR11	0.0006
A02~B53~C04	0.00031	A68~B39~C12~DR16	0.00059	A66~B52~C07~DR07~DQ02	0.0009	A11~B07~C07~DR10~DQ05~DP14	0.00113			A01~B57~DR15	0.0006
A23~B08~C06	0.00031	A03~B08~C06~DR03	0.00059	A03~B07~C07~DR07~DQ02	0.0009	A31~B35~C04~DR10~DQ05~DP15	0.00113			A01~B38~DR14	0.0006
A24~B15~C12	0.00031	A02~B50~C06~DR13	0.00058	A03~B07~C07~DR07~DQ03	0.0009	A32~B52~C12~DR11~DQ03~DP04	0.00113			A68~B55~DR13	0.0006
A23~B44~C05	0.00031	A02~B38~C12~DR16	0.00058	A24~B38~C07~DR11~DQ06	0.0009	A68~B27~C02~DR11~DQ03~DP04	0.00113			A24~B50~DR11	0.0006
A02~B55~C04	0.00031	A68~B52~C12~DR15	0.00058	A11~B07~C07~DR10~DQ05	0.0009	A26~B51~C14~DR13~DQ05~DP02	0.00113			A24~B08~DR15	0.0006
A11~B27~C12	0.0003	A03~B18~C12~DR07	0.00058	A31~B35~C04~DR10~DQ05	0.0009	A68~B51~C12~DR14~DQ06~DP04	0.00113			A01~B08~DR13	0.0006
A01~B53~C04	0.0003	A01~B35~C04~DR04	0.00058	A32~B52~C12~DR11~DQ03	0.0009	A11~B41~C07~DR11~DQ03~DP02	0.00113			A11~B35~DR12	0.0006
A02~B41~C07	0.0003	A02~B35~C12~DR04	0.00058	A68~B27~C02~DR11~DQ03	0.0009	A30~B51~C16~DR16~DQ05~DP503	0.00113			A32~B15~DR11	0.0006
A25~B35~C04	0.0003	A24~B35~C12~DR13	0.00057	A02~B50~C06~DR04~DQ03	0.0009	A02~B51~C03~DR11~DQ03~DP05	0.00113			A03~B41~DR03	0.0006
A02~B40~C08	0.0003	A02~B27~C02~DR08	0.00057	A11~B40~C07~DR11~DQ03	0.0009	A24~B15~C16~DR16~DQ03~DP14	0.00113			A02~B14~DR04	0.0006
A33~B51~C15	0.0003	A03~B18~C07~DR16	0.00057	A30~B51~C16~DR16~DQ05	0.0009	A01~B44~C05~DR12~DQ03~DP04	0.00113			A33~B44~DR13	0.0006
A23~B41~C17	0.0003	A02~B51~C16~DR09	0.00057	A24~B15~C03~DR16~DQ03	0.0009	A02~B51~C03~DR12~DQ03~DP23	0.00113			A30~B44~DR07	0.0006
A02~B27~C12	0.00029	A24~B15~C03~DR11	0.00056	A02~B35~C05~DR11~DQ03	0.0009	A24~B40~C15~DR12~DQ03~DP04	0.00113			A01~B49~DR07	0.0006
A11~B08~C04	0.00029	A01~B08~C06~DR03	0.00056	A01~B44~C05~DR12~DQ03	0.0009	A11~B27~C02~DR10~DQ05~DP03	0.00113			A29~B44~DR11	0.0006
A02~B40~C07	0.00029	A01~B51~C14~DR13	0.00056	A02~B15~C03~DR07~DQ02	0.0009	A32~B40~C02~DR16~DQ05~DP03	0.00113			A02~B44~DR12	0.0006
A26~B35~C14	0.00029	A01~B35~C04~DR16	0.00056	A02~B40~C02~DR07~DQ02	0.0009	A24~B44~C04~DR01~DQ05~DP04	0.00113			A03~B07~DR16	0.0006
A32~B51~C04	0.00029	A01~B40~C03~DR14	0.00056	A24~B44~C02~DR01~DQ05	0.0009	A03~B18~C04~DR10~DQ05~DP105	0.00113			A11~B49~DR15	0.0006
A02~B13~C01	0.00029	A02~B40~C03~DR15	0.00056	A03~B18~C12~DR10~DQ05	0.0009	A01~B35~C03~DR07~DQ02~DP02	0.00113			A23~B49~DR03	0.0006
A32~B27~C07	0.00029	A03~B50~C06~DR07	0.00055	A68~B35~C03~DR03~DQ02	0.0009	A68~B35~C04~DR03~DQ02~DP04	0.00113			A03~B35~DR10	0.0006
A26~B14~C08	0.00029	A03~B44~C05~DR11	0.00055	A24~B51~C15~DR04~DQ03	0.0009	A24~B40~C03~DR11~DQ03~DP04	0.00113			A03~B13~DR01	0.0006
A30~B13~C12	0.00028	A11~B51~C15~DR04	0.00055	A24~B40~C03~DR13~DQ06	0.0009	A11~B49~C07~DR15~DQ06~DP13	0.00113			A24~B44~DR01	0.0006
A30~B07~C07	0.00028	A11~B35~C04~DR14	0.00055	A32~B15~C12~DR04~DQ03	0.0009	A68~B51~C15~DR04~DQ03~DP04	0.00113			A01~B49~DR04	0.0006
A24~B35~C02	0.00028	A24~B55~C01~DR11	0.00055	A02~B48~C08~DR04~DQ03	0.0009	A32~B15~C12~DR04~DQ03~DP02	0.00113			A29~B35~DR15	0.0006
A30~B18~C07	0.00028	A68~B40~C15~DR14	0.00055	A02~B27~C02~DR15~DQ06	0.0009	A29~B07~C15~DR10~DQ05~DP04	0.00113			A26~B51~DR15	0.0006
A30~B41~C16	0.00028	A24~B39~C12~DR16	0.00055	A24~B44~C02~DR09~DQ03	0.0009	A03~B49~C07~DR11~DQ04~DP09	0.00113			A02~B55~DR16	0.0006
A02~B35~C17	0.00028	A11~B55~C01~DR13	0.00054	A26~B40~C03~DR11~DQ03	0.0009	A03~B49~C07~DR11~DQ04~DP04	0.00113			A24~B52~DR01	0.0006
A01~B51~C04	0.00028	A01~B51~C14~DR11	0.00054	A32~B07~C15~DR13~DQ03	0.0009	A02~B48~C08~DR04~DQ03~DP04	0.00113			A03~B51~DR16	0.0006
A23~B51~C14	0.00028	A02~B15~C07~DR11	0.00054	A23~B37~C06~DR10~DQ05	0.0009	A31~B27~C02~DR15~DQ06~DP03	0.00113			A02~B27~DR01	0.0006
A24~B58~C07	0.00028	A24~B44~C05~DR10	0.00054	A33~B49~C07~DR15~DQ06	0.0009	A03~B07~C07~DR07~DQ03~DP09	0.00113			A26~B55~DR04	0.0006
A02~B37~C06	0.00028	A02~B51~C16~DR01	0.00054	A01~B44~C07~DR03~DQ02	0.0009	A26~B44~C02~DR09~DQ03~DP04	0.00113			A30~B38~DR13	0.0006
A03~B40~C02	0.00027	A03~B07~C07~DR14	0.00054	A30~B15~C07~DR03~DQ02	0.0009	A32~B07~C15~DR13~DQ03~DP03	0.00113			A26~B38~DR03	0.0006
A24~B55~C02	0.00027	A02~B07~C07~DR09	0.00053	A03~B18~C07~DR11~DQ02	0.0009	A23~B37~C06~DR13~DQ06~DP09	0.00113			A24~B40~DR03	0.0006
A02~B18~C16	0.00027	A30~B39~C12~DR13	0.00053	A30~B27~C02~DR16~DQ05	0.0009	A32~B49~C07~DR15~DQ06~DP01	0.00113			A23~B44~DR13	0.0006
A11~B35~C14	0.00027	A24~B57~C06~DR13	0.00053	A11~B39~C12~DR03~DQ02	0.0009	A01~B35~C04~DR14~DQ05~DP02	0.00113			A32~B44~DR12	0.0006
A24~B35~C16	0.00027	A03~B35~C12~DR11	0.00053	A03~B18~C12~DR11~DQ04	0.0009	A01~B44~C07~DR03~DQ02~DP04	0.00113			A01~B40~DR04	0.0006
A01~B18~C01	0.00027	A32~B18~C07~DR11	0.00052	A25~B18~C07~DR11~DQ03	0.0009	A30~B15~C07~DR03~DQ02~DP04	0.00113			A66~B18~DR16	0.0006
A01~B07~C04	0.00027	A02~B38~C12~DR11	0.00052	A11~B18~C07~DR10~DQ05	0.0009	A33~B14~C08~DR01~DQ05~DP09	0.00113			A11~B55~DR13	0.0006
A32~B35~C07	0.00027	A01~B35~C06~DR15	0.00052	A11~B27~C02~DR03~DQ02	0.0009	A03~B18~C07~DR07~DQ02~DP04	0.00113			A26~B55~DR13	0.0006
A33~B55~C01	0.00027	A11~B52~C12~DR13	0.00052	A11~B55~C01~DR03~DQ02	0.0009	A30~B58~C02~DR13~DQ05~DP04	0.00113			A69~B35~DR11	0.0006
A25~B07~C07	0.00027	A03~B14~C08~DR01	0.00052	A29~B51~C15~DR07~DQ06	0.0009	A33~B27~C03~DR16~DQ06~DP02	0.00113			A26~B55~DR14	0.0006
A26~B51~C07	0.00027	A24~B38~C12~DR11	0.00052	A24~B55~C01~DR08~DQ04	0.0009	A02~B35~C01~DR04~DQ03~DP03	0.00113			A25~B18~DR13	0.0006
A29~B51~C14	0.00026	A02~B15~C01~DR09	0.00052	A31~B49~C07~DR16~DQ05	0.0009	A32~B39~C12~DR03~DQ02~DP02	0.00113			A68~B40~DR13	0.0006
A02~B50~C16	0.00026	A68~B27~C02~DR15	0.00052	A03~B57~C06~DR13~DQ06	0.0009	A02~B51~C08~DR04~DQ03~DP14	0.00113			A68~B53~DR01	0.0006
A23~B15~C03	0.00026	A02~B07~C07~DR13	0.00052	A24~B40~C12~DR16~DQ05	0.0009	A30~B14~C14~DR04~DQ03~DP13	0.00113			A24~B15~DR12	0.0006
A25~B51~C06	0.00026	A01~B45~C16~DR04	0.00052	A02~B15~C12~DR08~DQ04	0.0009	A30~B14~C08~DR04~DQ04~DP04	0.00113			A03~B27~DR11	0.0005
A33~B50~C06	0.00026	A02~B51~C07~DR07	0.00052	A32~B35~C15~DR15~DQ06	0.0009	A01~B07~C07~DR07~DQ03~DP02	0.00113			A02~B38~DR04	0.0005
A02~B35~C16	0.00026	A33~B14~C08~DR07	0.00052	A23~B38~C12~DR04~DQ06	0.0009	A24~B52~C07~DR11~DQ03~DP04	0.00113			A02~B40~DR16	0.0005
A23~B07~C15	0.00026	A24~B55~C14~DR04	0.00052	A02~B07~C03~DR11~DQ03	0.0009	A01~B51~C14~DR15~DQ06~DP17	0.00113			A02~B52~DR13	0.0005
A29~B35~C16	0.00026	A68~B18~C16~DR16	0.00052	A02~B07~C12~DR15~DQ05	0.0009	A32~B38~C12~DR11~DQ03~DP15	0.00113			A30~B35~DR11	0.0005
A02~B73~C15	0.00026	A03~B55~C01~DR13	0.00052	A31~B35~C16~DR07~DQ02	0.0009	A01~B18~C12~DR11~DQ03~DP04	0.00113			A02~B41~DR11	0.0005
A68~B44~C04	0.00026	A68~B51~C14~DR14	0.00052	A02~B35~C12~DR13~DQ06	0.0009	A02~B27~C02~DR13~DQ06~DP02	0.00113			A68~B44~DR11	0.0005
A23~B57~C06	0.00026	A33~B35~C08~DR01	0.00052	A02~B41~C17~DR13~DQ03	0.0009	A01~B27~C07~DR04~DQ03~DP02	0.00113			A23~B35~DR04	0.0005
A32~B35~C15	0.00026	A33~B13~C06~DR07	0.00052	A01~B57~C06~DR01~DQ05	0.0009	A11~B27~C02~DR03~DQ02~DP02	0.00113			A32~B37~DR10	0.0005
A03~B07~C05	0.00026	A02~B27~C02~DR01	0.00052	A02~B51~C14~DR16~DQ05	0.0009	A11~B55~C01~DR03~DQ02~DP02	0.00113			A02~B58~DR11	0.0005
A03~B18~C15	0.00026	A02~B44~C02~DR16	0.00052	A68~B35~C04~DR15~DQ06	0.0009	A02~B51~C15~DR13~DQ06~DP13	0.00113			A03~B14~DR01	0.0005
A02~B57~C07	0.00026	A24~B51~C07~DR04	0.00052	A30~B07~C07~DR04~DQ03	0.0009	A29~B51~C16~DR07~DQ06~DP04	0.00113			A02~B39~DR11	0.0005
A11~B55~C02	0.00026	A32~B49~C07~DR10	0.00052	A66~B49~C17~DR15~DQ06	0.0009	A24~B55~C01~DR08~DQ04~DP04	0.00113			A02~B18~DR10	0.0005
A25~B52~C12	0.00026	A01~B27~C01~DR01	0.00052	A26~B35~C04~DR10~DQ05	0.0009	A11~B44~C12~DR11~DQ03~DP105	0.00113			A26~B38~DR16	0.0005
A03~B55~C12	0.00026	A02~B18~C02~DR04	0.00052	A69~B18~C07~DR11~DQ03	0.0009	A23~B52~C04~DR07~DQ02~DP14	0.00113			A02~B46~DR08	0.0005
A01~B58~C03	0.00026	A32~B49~C07~DR04	0.00052	A24~B41~C17~DR15~DQ06	0.0009	A31~B49~C07~DR16~DQ05~DP02	0.00113			A11~B27~DR15	0.0005
A03~B50~C04	0.00026	A30~B38~C12~DR16	0.00052	A24~B35~C04~DR04~DQ06	0.0009	A03~B57~C06~DR13~DQ06~DP13	0.00113			A11~B27~DR11	0.0005
A01~B27~C07	0.00026	A24~B48~C08~DR04	0.00052	A24~B55~C03~DR16~DQ05	0.0009	A03~B40~C04~DR01~DQ05~DP04	0.00113			A11~B52~DR03	0.0005
A30~B08~C02	0.00026	A31~B40~C03~DR04	0.00052	A03~B45~C16~DR11~DQ03	0.0009	A24~B35~C12~DR16~DQ05~DP04	0.00113			A69~B51~DR11	0.0005
A30~B13~C04	0.00026	A30~B53~C04~DR15	0.00052	A69~B18~C07~DR15~DQ06	0.0009	A03~B15~C15~DR08~DQ04~DP03	0.00113			A24~B57~DR07	0.0005
A68~B18~C07	0.00026	A11~B18~C07~DR14	0.00052	A68~B44~C14~DR08~DQ04	0.0009	A03~B15~C12~DR08~DQ04~DP03	0.00113			A02~B44~DR10	0.0005
A01~B35~C14	0.00026	A23~B51~C14~DR04	0.00052	A02~B15~C01~DR12~DQ03	0.0009	A30~B35~C15~DR15~DQ06~DP04	0.00113			A01~B38~DR13	0.0005
A24~B51~C05	0.00026	A24~B44~C07~DR11	0.00052	A24~B39~C07~DR13~DQ03	0.0009	A23~B38~C12~DR04~DQ06~DP04	0.00113			A02~B52~DR14	0.0005
A01~B57~C14	0.00026	A02~B40~C02~DR04	0.00052	A26~B38~C12~DR13~DQ06	0.0009	A01~B44~C04~DR04~DQ03~DP02	0.00113			A02~B50~DR04	0.0005
A11~B50~C04	0.00026	A02~B35~C18~DR15	0.00052	A68~B40~C03~DR07~DQ03	0.0009	A02~B07~C15~DR08~DQ03~DP04	0.00113			A31~B51~DR11	0.0005
A01~B55~C04	0.00026	A11~B40~C07~DR12	0.00052	A68~B57~C07~DR13~DQ06	0.0009	A02~B15~C03~DR11~DQ04~DP02	0.00113			A33~B44~DR11	0.0005
A02~B60~C03	0.00026	A32~B35~C12~DR01	0.00052	A02~B07~C14~DR11~DQ03	0.0009	A68~B35~C04~DR11~DQ03~DP04	0.00113			A02~B40~DR12	0.0005
A01~B55~C06	0.00026	A24~B35~C01~DR12	0.00052	A03~B35~C16~DR16~DQ05	0.0009	A24~B49~C12~DR11~DQ03~DP04	0.00113			A02~B18~DR12	0.0005
A66~B14~C17	0.00026	A23~B38~C12~DR11	0.00052	A68~B13~C02~DR04~DQ02	0.0009	A02~B40~C03~DR13~DQ06~DP04	0.00113			A02~B54~DR04	0.0005
A68~B51~C06	0.00026	A24~B52~C12~DR14	0.00052	A03~B35~C15~DR11~DQ03	0.0009	A02~B40~C03~DR07~DQ02~DP02	0.00113			A11~B27~DR04	0.0005
A03~B24~C04	0.00026	A69~B45~C04~DR11	0.00052	A26~B15~C01~DR13~DQ06	0.0009	A02~B35~C12~DR13~DQ06~DP04	0.00113			A32~B27~DR04	0.0005
A24~B03~C07	0.00026	A30~B38~C12~DR08	0.00052	A26~B38~C12~DR15~DQ05	0.0009	A03~B35~C04~DR01~DQ05~DP01	0.00113			A68~B07~DR15	0.0005
A23~B50~C07	0.00026	A30~B38~C12~DR13	0.00052	A01~B07~C07~DR10~DQ05	0.0009	A26~B51~C14~DR16~DQ05~DP04	0.00113			A03~B35~DR08	0.0005
A03~B55~C05	0.00026	A11~B40~C14~DR04	0.00052	A24~B14~C08~DR03~DQ02	0.0009	A68~B50~C04~DR15~DQ06~DP04	0.00113			A03~B40~DR07	0.0005
A68~B50~C07	0.00026	A03~B54~C01~DR04	0.00052	A03~B51~C07~DR10~DQ05	0.0009	A11~B07~C07~DR08~DQ03~DP04	0.00113			A03~B07~DR03	0.0005
A32~B37~C01	0.00026	A03~B18~C06~DR10	0.00052	A02~B35~C06~DR14~DQ05	0.0009	A66~B49~C17~DR15~DQ06~DP03	0.00113			A03~B50~DR04	0.0005
A68~B49~C07	0.00026	A03~B08~C07~DR11	0.00052	A29~B07~C07~DR15~DQ03	0.0009	A26~B35~C04~DR10~DQ05~DP03	0.00113			A01~B51~DR07	0.0005
A23~B27~C15	0.00026	A11~B35~C07~DR13	0.00052	A02~B58~C07~DR16~DQ05	0.0009	A02~B44~C16~DR03~DQ02~DP11	0.00113			A01~B51~DR04	0.0005
A31~B58~C07	0.00026	A33~B44~C07~DR07	0.00052	A02~B14~C08~DR15~DQ05	0.0009	A24~B41~C17~DR15~DQ06~DP04	0.00113			A03~B07~DR14	0.0005
A11~B54~C07	0.00026	A29~B35~C04~DR01	0.00052	A26~B15~C12~DR14~DQ05	0.0009	A02~B51~C03~DR13~DQ05~DP02	0.00113			A29~B18~DR11	0.0005
A01~B35~C08	0.00026	A02~B55~C03~DR07	0.00052	A24~B15~C06~DR04~DQ04	0.0009	A24~B55~C16~DR16~DQ06~DP02	0.00113			A02~B55~DR07	0.0005
A26~B44~C12	0.00026	A02~B27~C01~DR03	0.00052	A32~B51~C16~DR03~DQ02	0.0009	A03~B45~C16~DR11~DQ03~DP02	0.00113			A02~B14~DR07	0.0005
A25~B51~C14	0.00026	A11~B51~C04~DR16	0.00052	A24~B38~C12~DR10~DQ03	0.0009	A23~B49~C07~DR03~DQ02~DP23	0.00113			A03~B18~DR07	0.0005
A33~B15~C08	0.00026	A11~B51~C01~DR14	0.00052	A25~B35~C12~DR13~DQ06	0.0009	A02~B44~C14~DR15~DQ04~DP02	0.00113			A24~B27~DR13	0.0005
A69~B40~C03	0.00026	A29~B18~C07~DR07	0.00052	A32~B51~C16~DR07~DQ02	0.0009	A68~B27~C02~DR08~DQ06~DP04	0.00113			A03~B35~DR03	0.0005
A68~B40~C01	0.00026	A03~B55~C12~DR14	0.00052	A32~B07~C12~DR14~DQ05	0.0009	A02~B14~C08~DR01~DQ05~DP02	0.00113			A01~B41~DR10	0.0005
A11~B13~C08	0.00026	A24~B15~C03~DR16	0.00052	A26~B58~C07~DR03~DQ02	0.0009	A24~B15~C01~DR12~DQ03~DP01	0.00113			A26~B15~DR11	0.0005
A68~B44~C12	0.00026	A31~B14~C08~DR01	0.00052	A30~B38~C06~DR15~DQ06	0.0009	A02~B39~C07~DR13~DQ03~DP04	0.00113			A11~B51~DR09	0.0005
A33~B44~C14	0.00026	A26~B44~C14~DR04	0.00052	A11~B52~C12~DR08~DQ04	0.0009	A02~B40~C03~DR07~DQ03~DP13	0.00113			A02~B40~DR14	0.0005
A31~B40~C07	0.00026	A24~B08~C07~DR08	0.00052	A02~B27~C02~DR07~DQ02	0.0009	A68~B57~C07~DR13~DQ06~DP04	0.00113			A24~B44~DR03	0.0005
A66~B40~C17	0.00026	A69~B35~C12~DR14	0.00052	A33~B49~C07~DR03~DQ02	0.0009	A30~B40~C03~DR13~DQ06~DP04	0.00113			A32~B55~DR14	0.0005
A68~B40~C08	0.00026	A30~B38~C12~DR14	0.00052	A30~B13~C04~DR15~DQ06	0.0009	A30~B40~C03~DR11~DQ03~DP04	0.00113			A68~B44~DR15	0.0005
A03~B48~C03	0.00026	A68~B35~C16~DR04	0.00052	A26~B13~C17~DR13~DQ03	0.0009	A01~B37~C06~DR07~DQ02~DP126	0.00113			A24~B35~DR08	0.0005
A33~B13~C07	0.00026	A66~B18~C12~DR16	0.00052	A03~B40~C03~DR16~DQ06	0.0009	A02~B18~C15~DR09~DQ03~DP04	0.00113			A01~B52~DR07	0.0005
A02~B39~C01	0.00026	A33~B51~C16~DR12	0.00052	A02~B15~C03~DR01~DQ05	0.0009	A01~B58~C06~DR13~DQ03~DP02	0.00113			A01~B52~DR01	0.0005
A66~B55~C01	0.00026	A02~B49~C07~DR10	0.00052	A03~B51~C16~DR03~DQ02	0.0009	A33~B57~C03~DR13~DQ06~DP02	0.00113			A11~B44~DR14	0.0005
A32~B56~C01	0.00026	A24~B15~C15~DR14	0.00052	A26~B44~C14~DR04~DQ03	0.0009	A01~B51~C14~DR13~DQ06~DP45	0.00113			A11~B15~DR11	0.0005
A33~B14~C05	0.00026	A32~B35~C03~DR16	0.00052	A11~B15~C07~DR13~DQ06	0.0009	A02~B50~C07~DR07~DQ05~DP02	0.00113			A01~B27~DR09	0.0005
A23~B07~C14	0.00026	A24~B44~C02~DR03	0.00052	A02~B27~C02~DR09~DQ03	0.0009	A02~B58~C06~DR16~DQ02~DP02	0.00113			A31~B51~DR15	0.0005
A29~B08~C04	0.00026	A02~B49~C07~DR07	0.00052	A02~B58~C06~DR03~DQ02	0.0009	A02~B14~C08~DR15~DQ05~DP04	0.00113			A69~B15~DR03	0.0005
A68~B35~C15	0.00026	A32~B27~C15~DR04	0.00052	A01~B57~C18~DR16~DQ05	0.0009	A02~B15~C12~DR14~DQ05~DP17	0.00113			A69~B13~DR04	0.0005
A11~B08~C02	0.00026	A30~B35~C06~DR16	0.00052	A26~B51~C07~DR13~DQ06	0.0009	A26~B15~C03~DR15~DQ06~DP02	0.00113			A02~B49~DR07	0.0005
A33~B40~C02	0.00026	A32~B55~C01~DR11	0.00052	A11~B15~C07~DR11~DQ03	0.0009	A24~B15~C06~DR04~DQ04~DP05	0.00113			A31~B51~DR14	0.0005
A11~B59~C07	0.00026	A30~B49~C07~DR10	0.00052	A26~B08~C07~DR07~DQ03	0.0009	A03~B49~C07~DR16~DQ05~DP09	0.00113			A02~B38~DR15	0.0005
A33~B14~C06	0.00026	A30~B40~C02~DR13	0.00052	A01~B57~C06~DR04~DQ03	0.0009	A03~B14~C16~DR13~DQ06~DP04	0.00113			A30~B53~DR03	0.0005
A26~B40~C07	0.00026	A01~B41~C07~DR13	0.00052	A29~B07~C02~DR15~DQ06	0.0009	A23~B51~C08~DR08~DQ04~DP131	0.00113			A32~B15~DR13	0.0005
A01~B51~C02	0.00026	A26~B53~C04~DR12	0.00052	A31~B35~C04~DR03~DQ02	0.0009	A01~B55~C01~DR14~DQ05~DP02	0.00113			A31~B35~DR03	0.0005
A02~B41~C16	0.00026	A01~B44~C02~DR08	0.00052	A02~B48~C08~DR12~DQ03	0.0009	A02~B50~C06~DR07~DQ03~DP13	0.00113			A11~B50~DR03	0.0005
A30~B14~C05	0.00026	A25~B44~C05~DR13	0.00052	A30~B41~C17~DR04~DQ02	0.0009	A02~B50~C06~DR11~DQ06~DP104	0.00113			A26~B39~DR04	0.0005
A24~B45~C06	0.00026	A26~B44~C07~DR12	0.00052	A68~B53~C04~DR13~DQ06	0.0009	A23~B44~C04~DR15~DQ06~DP05	0.00113			A02~B57~DR04	0.0005
A33~B55~C17	0.00026	A25~B51~C16~DR07	0.00052	A26~B40~C03~DR04~DQ03	0.0009	A30~B13~C04~DR03~DQ02~DP17	0.00113			A03~B40~DR01	0.0005
A22~B55~C01	0.00026	A02~B15~C01~DR08	0.00052	A33~B18~C12~DR14~DQ05	0.0009	A23~B44~C04~DR07~DQ02~DP03	0.00113			A26~B55~DR03	0.0005
A24~B41~C02	0.00026	A11~B15~C02~DR16	0.00052	A32~B15~C03~DR15~DQ06	0.0009	A01~B37~C06~DR04~DQ03~DP02	0.00113			A29~B07~DR15	0.0005
A29~B41~C01	0.00026	A30~B18~C05~DR03	0.00052	A11~B07~C07~DR15~DQ03	0.0009	A24~B38~C12~DR10~DQ05~DP04	0.00113			A02~B15~DR07	0.0005
A11~B44~C08	0.00026	A30~B15~C03~DR14	0.00052	A03~B35~C12~DR07~DQ02	0.0009	A25~B35~C12~DR13~DQ06~DP03	0.00113			A03~B51~DR09	0.0005
A30~B15~C12	0.00026	A11~B27~C02~DR14	0.00052	A33~B50~C06~DR03~DQ02	0.0009	A02~B39~C16~DR16~DQ02~DP17	0.00113			A33~B18~DR15	0.0005
A68~B07~C08	0.00026	A33~B58~C03~DR16	0.00052	A03~B27~C02~DR03~DQ02	0.0009	A32~B51~C12~DR07~DQ05~DP10	0.00113			A26~B18~DR13	0.0005
A32~B55~C07	0.00026	A33~B44~C05~DR07	0.00052	A33~B58~C03~DR01~DQ05	0.0009	A24~B07~C07~DR14~DQ05~DP04	0.00113			A32~B52~DR04	0.0005
A23~B51~C04	0.00026	A31~B39~C07~DR14	0.00052	A11~B44~C16~DR01~DQ05	0.0009	A32~B18~C12~DR01~DQ05~DP04	0.00113			A68~B50~DR07	0.0005
A26~B07~C08	0.00026	A68~B56~C01~DR03	0.00052	A03~B55~C04~DR16~DQ05	0.0009	A01~B35~C04~DR01~DQ05~DP104	0.00113			A31~B15~DR04	0.0005
A30~B08~C04	0.00026	A36~B52~C12~DR15	0.00052	A32~B15~C03~DR16~DQ05	0.0009	A26~B58~C07~DR03~DQ02~DP03	0.00113			A30~B40~DR11	0.0005
A69~B35~C01	0.00026	A01~B51~C06~DR07	0.00052	A02~B51~C04~DR14~DQ05	0.0009	A11~B08~C07~DR03~DQ02~DP15	0.00113			A69~B57~DR07	0.0005
A23~B57~C18	0.00026	A01~B58~C04~DR07	0.00052	A02~B57~C06~DR04~DQ03	0.0009	A30~B38~C06~DR15~DQ06~DP04	0.00113			A01~B58~DR01	0.0005
A03~B37~C03	0.00026	A24~B48~C08~DR08	0.00052	A11~B40~C07~DR12~DQ03	0.0009	A01~B08~C07~DR03~DQ02~DP01	0.00113			A30~B41~DR03	0.0005
A33~B39~C12	0.00026	A30~B14~C08~DR04	0.00052	A24~B15~C03~DR12~DQ03	0.0009	A24~B56~C01~DR11~DQ03~DP10	0.00113			A24~B44~DR14	0.0004
A11~B03~C12	0.00026	A31~B52~C12~DR14	0.00052	A11~B38~C12~DR10~DQ05	0.0009	A02~B27~C02~DR07~DQ03~DP05	0.00113			A24~B18~DR01	0.0004
A02~B19~C07	0.00026	A33~B07~C07~DR01	0.00052	A03~B49~C07~DR01~DQ05	0.0009	A02~B44~C05~DR04~DQ02~DP11	0.00113			A02~B18~DR01	0.0004
A29~B27~C07	0.00026	A68~B15~C04~DR04	0.00052	A24~B56~C01~DR11~DQ03	0.0009	A02~B15~C03~DR01~DQ05~DP04	0.00113			A29~B13~DR07	0.0004
A25~B51~C12	0.00026	A32~B51~C14~DR12	0.00052	A30~B40~C03~DR13~DQ06	0.0009	A02~B51~C16~DR03~DQ03~DP04	0.00113			A02~B13~DR04	0.0004
A68~B42~C17	0.00026	A31~B15~C01~DR09	0.00052	A02~B44~C05~DR01~DQ05	0.0009	A03~B51~C16~DR04~DQ02~DP02	0.00113			A02~B52~DR11	0.0004
A30~B44~C17	0.00026	A01~B14~C08~DR13	0.00052	A30~B37~C06~DR11~DQ03	0.0009	A02~B27~C02~DR09~DQ03~DP04	0.00113			A31~B44~DR07	0.0004
A68~B51~C12	0.00026	A30~B49~C07~DR15	0.00052	A11~B39~C12~DR09~DQ03	0.0009	A11~B41~C17~DR07~DQ03~DP131	0.00113			A68~B51~DR07	0.0004
A31~B07~C15	0.00026	A68~B55~C01~DR13	0.00052	A32~B51~C14~DR15~DQ05	0.0009	A01~B57~C18~DR16~DQ05~DP13	0.00113			A11~B15~DR15	0.0004
A01~B07~C18	0.00026	A24~B27~C02~DR01	0.00052	A11~B52~C12~DR11~DQ03	0.0009	A24~B37~C06~DR03~DQ02~DP04	0.00113			A11~B52~DR11	0.0004
A66~B13~C16	0.00026	A24~B18~C12~DR16	0.00051	A03~B50~C06~DR01~DQ05	0.00082	A26~B35~C07~DR16~DQ05~DP04	0.00113			A66~B13~DR07	0.0004
A31~B35~C02	0.00026	A02~B51~C07~DR04	0.00051	A24~B18~C07~DR13~DQ06	0.00079	A32~B51~C04~DR13~DQ06~DP04	0.00113			A30~B13~DR04	0.0004
A30~B50~C07	0.00026	A01~B07~C07~DR07	0.00051	A01~B15~C03~DR04~DQ03	0.00077	A03~B51~C16~DR16~DQ05~DP03	0.00113			A02~B07~DR04	0.0004
A26~B40~C13	0.00026	A11~B35~C12~DR14	0.00051	A23~B49~C07~DR14~DQ05	0.00074	A26~B08~C07~DR07~DQ03~DP04	0.00113			A02~B41~DR15	0.0004
A68~B39~C02	0.00026	A26~B51~C14~DR15	0.00051	A01~B44~C07~DR16~DQ05	0.00054	A01~B57~C06~DR04~DQ03~DP02	0.00113			A03~B27~DR04	0.0004
A11~B55~C16	0.00026	A01~B15~C07~DR04	0.00051	A26~B15~C04~DR13~DQ03	0.00045	A01~B27~C02~DR04~DQ06~DP04	0.00113			A26~B44~DR13	0.0004
A03~B35~C10	0.00026	A02~B51~C12~DR04	0.0005	A26~B15~C04~DR13~DQ06	0.00045	A31~B35~C04~DR03~DQ02~DP04	0.00113			A01~B37~DR04	0.0004
A36~B35~C04	0.00026	A11~B15~C03~DR11	0.0005	A24~B40~C02~DR04~DQ03	0.00045	A26~B38~C12~DR13~DQ06~DP02	0.00113			A03~B58~DR04	0.0004
A03~B18~C01	0.00026	A26~B49~C07~DR01	0.0005	A24~B40~C02~DR04~DQ06	0.00045	A02~B48~C08~DR12~DQ03~DP02	0.00113			A02~B07~DR10	0.0004
A36~B52~C08	0.00026	A32~B50~C06~DR15	0.0005	A02~B51~C16~DR09~DQ03	0.00045	A26~B55~C03~DR11~DQ02~DP04	0.00113			A32~B27~DR07	0.0004
A02~B55~C16	0.00026	A11~B37~C06~DR13	0.00049	A02~B27~C02~DR13~DQ06	0.00032	A11~B18~C12~DR15~DQ06~DP02	0.00113			A29~B07~DR11	0.0004
A23~B15~C14	0.00026	A03~B57~C06~DR03	0.00049	A68~B18~C12~DR04~DQ03	0.0003	A33~B35~C04~DR14~DQ05~DP04	0.00113			A01~B39~DR11	0.0004
A30~B18~C08	0.00026	A01~B15~C03~DR13	0.00049	A24~B51~C15~DR11~DQ03	0.00024	A01~B35~C12~DR07~DQ02~DP09	0.00113			A01~B50~DR01	0.0004
A66~B52~C07	0.00026	A31~B51~C15~DR15	0.00049	A02~B40~C03~DR12~DQ03	0.00023	A01~B27~C02~DR11~DQ03~DP104	0.00113			A01~B51~DR16	0.0004
A26~B44~C02	0.00026	A24~B35~C03~DR04	0.00048	A24~B51~C15~DR12~DQ03	0.00023	A03~B35~C04~DR03~DQ02~DP104	0.00113			A24~B49~DR13	0.0004
A66~B49~C17	0.00026	A02~B18~C07~DR16	0.00048	A02~B51~C03~DR12~DQ03	0.00023	A32~B58~C03~DR01~DQ05~DP04	0.00113			A11~B18~DR11	0.0004
A03~B45~C16	0.00026	A29~B55~C01~DR03	0.00048	A24~B40~C15~DR12~DQ03	0.00023	A02~B51~C16~DR14~DQ05~DP10	0.00113			A11~B18~DR01	0.0004
A68~B57~C07	0.00026	A24~B55~C03~DR13	0.00048	A02~B40~C15~DR12~DQ03	0.00023	A03~B51~C12~DR16~DQ05~DP04	0.00113			A69~B35~DR04	0.0004
A01~B58~C06	0.00026	A01~B41~C07~DR03	0.00047	A24~B51~C03~DR12~DQ03	0.00023	A24~B35~C04~DR04~DQ06~DP03	0.00113			A11~B18~DR04	0.0004
A30~B38~C06	0.00026	A30~B49~C07~DR11	0.00047	A02~B51~C15~DR12~DQ03	0.00023	A11~B44~C16~DR01~DQ05~DP04	0.00113			A11~B44~DR11	0.0004
A29~B27~C02	0.00026	A24~B52~C12~DR01	0.00047	A24~B40~C03~DR12~DQ03	0.00023	A24~B51~C16~DR16~DQ05~DP04	0.00113			A29~B07~DR13	0.0004
A03~B73~C01	0.00026	A26~B55~C01~DR13	0.00047	A02~B35~C04~DR01~DQ05	0.00014	A32~B15~C03~DR16~DQ05~DP04	0.00113			A01~B35~DR10	0.0004
A24~B73~C15	0.00026	A68~B40~C03~DR13	0.00047	A24~B14~C14~DR04~DQ06	0.00011	A26~B35~C04~DR11~DQ03~DP23	0.00113			A11~B38~DR04	0.0004
A25~B40~C02	0.00025	A26~B38~C12~DR16	0.00045	A66~B55~C17~DR13~DQ06	0.00011	A68~B40~C03~DR13~DQ06~DP02	0.00113			A33~B58~DR01	0.0004
A33~B51~C07	0.00025	A11~B35~C04~DR07	0.00045	A24~B55~C14~DR04~DQ06	0.00011	A02~B51~C04~DR14~DQ05~DP04	0.00113			A32~B18~DR16	0.0004
A25~B41~C07	0.00025	A26~B39~C12~DR16	0.00045	A66~B14~C17~DR13~DQ06	0.00011	A02~B50~C06~DR04~DQ03~DP06	0.00113			A24~B38~DR03	0.0004
A01~B51~C07	0.00025	A32~B51~C14~DR03	0.00045	A24~B14~C17~DR04~DQ06	0.00011	A02~B57~C06~DR04~DQ03~DP04	0.00113			A24~B07~DR10	0.0004
A33~B51~C02	0.00025	A29~B44~C07~DR15	0.00045	A66~B55~C14~DR13~DQ06	0.00011	A11~B40~C07~DR12~DQ03~DP189	0.00113			A24~B55~DR04	0.0004
A68~B58~C07	0.00025	A30~B41~C17~DR04	0.00044	A24~B55~C17~DR04~DQ06	0.00011	A24~B15~C03~DR12~DQ03~DP02	0.00113			A02~B07~DR16	0.0004
A03~B51~C12	0.00024	A33~B14~C08~DR04	0.00044	A66~B14~C14~DR13~DQ06	0.00011	A24~B35~C05~DR13~DQ06~DP04	0.00113			A23~B07~DR07	0.0004
A68~B41~C07	0.00024	A32~B18~C12~DR01	0.00044	A24~B14~C14~DR13~DQ06	0.00011	A03~B07~C07~DR15~DQ03~DP01	0.00096			A23~B07~DR15	0.0004
A26~B35~C17	0.00024	A02~B55~C01~DR14	0.00044	A66~B55~C17~DR04~DQ06	0.00011	A32~B51~C14~DR03~DQ02~DP04	0.00087			A02~B40~DR09	0.0004
A30~B41~C01	0.00024	A02~B51~C06~DR13	0.00043	A24~B55~C14~DR13~DQ06	0.00011	A02~B41~C17~DR04~DQ03~DP04	0.00057			A33~B55~DR13	0.0004
A29~B38~C12	0.00024	A02~B37~C06~DR10	0.00043	A66~B14~C17~DR04~DQ06	0.00011	A01~B15~C03~DR13~DQ06~DP02	0.00009			A03~B40~DR04	0.0004
A29~B40~C02	0.00023	A30~B51~C14~DR16	0.00043	A24~B14~C17~DR13~DQ06	0.00011	A02~B35~C12~DR14~DQ05~DP02	0.00003			A02~B58~DR04	0.0004
A01~B44~C02	0.00023	A03~B51~C14~DR07	0.00043	A66~B55~C14~DR04~DQ06	0.00011					A68~B50~DR03	0.0004
A32~B55~C04	0.00022	A02~B08~C07~DR07	0.00042	A24~B55~C17~DR13~DQ06	0.00011					A03~B18~DR10	0.0004
A11~B40~C08	0.00022	A02~B51~C14~DR16	0.00042	A66~B14~C14~DR04~DQ06	0.00011					A33~B14~DR03	0.0004
A11~B39~C12	0.00022	A02~B14~C08~DR16	0.00042	A30~B18~C07~DR08~DQ03	0.00011					A29~B35~DR01	0.0004
A31~B27~C02	0.00021	A02~B44~C01~DR13	0.00042	A32~B51~C14~DR12~DQ03	0.00011					A01~B44~DR15	0.0004
A01~B53~C06	0.00021	A02~B44~C05~DR07	0.00041	A30~B51~C07~DR08~DQ03	0.00011					A01~B44~DR04	0.0004
A03~B40~C12	0.00021	A24~B40~C15~DR13	0.00041	A32~B18~C14~DR12~DQ03	0.00011					A24~B50~DR07	0.0004
A29~B08~C07	0.00019	A24~B15~C01~DR14	0.00041	A30~B18~C14~DR08~DQ03	0.00011					A03~B51~DR01	0.0004
A33~B41~C17	0.00019	A23~B49~C06~DR15	0.00041	A32~B51~C07~DR12~DQ03	0.00011					A01~B49~DR01	0.0004
A66~B48~C03	0.00019	A01~B35~C12~DR11	0.0004	A30~B51~C14~DR08~DQ03	0.00011					A11~B51~DR07	0.0004
A11~B14~C08	0.00017	A03~B18~C12~DR10	0.0004	A32~B18~C07~DR12~DQ03	0.00011					A23~B50~DR15	0.0004
A30~B44~C03	0.00017	A01~B49~C07~DR16	0.0004	A30~B18~C07~DR12~DQ03	0.00011					A11~B54~DR13	0.0004
A01~B44~C15	0.00016	A23~B52~C12~DR15	0.0004	A32~B51~C14~DR08~DQ03	0.00011					A24~B07~DR03	0.0004
A33~B44~C07	0.00016	A02~B44~C16~DR15	0.0004	A30~B51~C07~DR12~DQ03	0.00011					A29~B58~DR14	0.0004
A26~B15~C06	0.00016	A33~B58~C03~DR11	0.00039	A32~B18~C14~DR08~DQ03	0.00011					A24~B48~DR12	0.0004
A29~B44~C04	0.00015	A03~B07~C07~DR03	0.00039	A30~B18~C14~DR12~DQ03	0.00011					A30~B13~DR01	0.0004
A68~B13~C07	0.00015	A26~B40~C02~DR04	0.00039	A32~B51~C07~DR08~DQ03	0.00011					A30~B13~DR16	0.0004
A24~B51~C02	0.00014	A24~B48~C08~DR12	0.00039	A30~B51~C14~DR12~DQ03	0.00011					A24~B58~DR13	0.0004
A68~B46~C01	0.00014	A68~B57~C06~DR04	0.00039	A32~B18~C07~DR08~DQ03	0.00011					A11~B35~DR03	0.0004
A03~B49~C12	0.00012	A02~B40~C03~DR04	0.00038	A23~B35~C04~DR01~DQ02	0.00006					A24~B39~DR11	0.0004
A11~B35~C01	0.00011	A03~B07~C07~DR04	0.00038	A29~B50~C06~DR03~DQ05	0.00006					A02~B58~DR08	0.0004
A33~B44~C05	0.00011	A30~B49~C07~DR13	0.00038	A23~B50~C04~DR01~DQ02	0.00006					A03~B37~DR13	0.0004
A23~B40~C03	0.00009	A02~B51~C15~DR13	0.00038	A29~B35~C06~DR03~DQ05	0.00006					A68~B15~DR10	0.0004
A69~B45~C16	0.00009	A23~B49~C07~DR07	0.00038	A23~B35~C06~DR01~DQ02	0.00006					A11~B50~DR11	0.0004
A68~B38~C12	0.00009	A02~B51~C07~DR15	0.00038	A29~B50~C04~DR03~DQ05	0.00006					A30~B51~DR16	0.0004
A01~B44~C16	0.00008	A24~B44~C04~DR04	0.00038	A23~B50~C06~DR01~DQ02	0.00006					A26~B27~DR07	0.0004
A24~B44~C01	0.00007	A02~B18~C12~DR14	0.00037	A29~B35~C04~DR03~DQ05	0.00006					A23~B40~DR11	0.0004
A26~B18~C12	0.00006	A11~B07~C07~DR08	0.00037	A23~B35~C04~DR03~DQ02	0.00006					A68~B40~DR09	0.0004
A32~B15~C03	0.00006	A24~B51~C14~DR01	0.00037	A29~B50~C06~DR01~DQ05	0.00006					A03~B35~DR09	0.0004
A33~B52~C12	0.00005	A31~B15~C01~DR14	0.00037	A23~B50~C04~DR03~DQ02	0.00006					A31~B51~DR04	0.0004
A25~B55~C03	0.00004	A24~B40~C15~DR04	0.00037	A29~B35~C06~DR01~DQ05	0.00006					A26~B39~DR16	0.0004
		A01~B57~C06~DR01	0.00036	A23~B35~C06~DR03~DQ02	0.00006					A23~B49~DR07	0.0004
		A02~B51~C15~DR12	0.00036	A29~B50~C04~DR01~DQ05	0.00006					A30~B41~DR12	0.0004
		A11~B35~C04~DR03	0.00036	A23~B50~C06~DR03~DQ02	0.00006					A03~B52~DR14	0.0004
		A24~B51~C01~DR11	0.00036	A29~B35~C04~DR01~DQ05	0.00006					A02~B08~DR13	0.0004
		A11~B27~C02~DR03	0.00036	A23~B35~C04~DR01~DQ05	0.00006					A26~B35~DR08	0.0004
		A03~B44~C02~DR16	0.00035	A29~B50~C06~DR03~DQ02	0.00006					A26~B51~DR08	0.0004
		A01~B55~C03~DR13	0.00035	A23~B50~C04~DR01~DQ05	0.00006					A24~B27~DR12	0.0004
		A24~B51~C01~DR04	0.00035	A29~B35~C06~DR03~DQ02	0.00006					A24~B48~DR04	0.0004
		A03~B55~C01~DR08	0.00035	A23~B35~C06~DR01~DQ05	0.00006					A26~B51~DR14	0.0004
		A26~B15~C07~DR13	0.00035	A29~B50~C04~DR03~DQ02	0.00006					A26~B51~DR16	0.0004
		A24~B50~C06~DR07	0.00035	A23~B50~C06~DR01~DQ05	0.00006					A33~B58~DR11	0.0004
		A02~B49~C07~DR11	0.00035	A29~B35~C04~DR03~DQ02	0.00006					A03~B49~DR01	0.0004
		A26~B55~C01~DR14	0.00034	A23~B35~C04~DR03~DQ05	0.00006					A33~B13~DR07	0.0004
		A31~B35~C04~DR10	0.00034	A29~B50~C06~DR01~DQ02	0.00006					A31~B44~DR16	0.0004
		A32~B51~C12~DR01	0.00034	A23~B50~C04~DR03~DQ05	0.00006					A03~B40~DR14	0.0004
		A11~B27~C02~DR07	0.00034	A29~B35~C06~DR01~DQ02	0.00006					A24~B52~DR10	0.0004
		A11~B44~C16~DR04	0.00034	A23~B35~C06~DR03~DQ05	0.00006					A03~B18~DR16	0.0004
		A01~B07~C07~DR15	0.00034	A29~B50~C04~DR01~DQ02	0.00006					A02~B40~DR08	0.0004
		A03~B38~C12~DR14	0.00034	A23~B50~C06~DR03~DQ05	0.00006					A30~B49~DR15	0.0004
		A30~B13~C06~DR11	0.00034	A29~B35~C04~DR01~DQ02	0.00006					A25~B52~DR15	0.0004
		A02~B39~C12~DR10	0.00034	A03~B14~C08~DR08~DQ04	0.00006					A33~B48~DR16	0.0004
		A01~B18~C07~DR15	0.00033	A23~B51~C16~DR13~DQ06	0.00006					A29~B57~DR01	0.0004
		A02~B52~C12~DR15	0.00033	A03~B51~C08~DR08~DQ04	0.00006					A33~B35~DR12	0.0004
		A01~B35~C04~DR01	0.00033	A23~B14~C16~DR13~DQ06	0.00006					A69~B13~DR16	0.0004
		A24~B07~C14~DR13	0.00033	A03~B14~C16~DR08~DQ04	0.00006					A03~B44~DR14	0.0003
		A24~B50~C15~DR11	0.00033	A23~B51~C08~DR13~DQ06	0.00006					A26~B27~DR11	0.0003
		A29~B49~C07~DR11	0.00033	A03~B51~C16~DR08~DQ04	0.00006					A68~B27~DR11	0.0003
		A29~B35~C04~DR03	0.00033	A23~B14~C08~DR13~DQ06	0.00006					A68~B27~DR13	0.0003
		A29~B44~C07~DR11	0.00033	A03~B14~C08~DR13~DQ04	0.00006					A68~B18~DR14	0.0003
		A03~B07~C07~DR10	0.00033	A23~B51~C16~DR08~DQ06	0.00006					A01~B58~DR07	0.0003
		A01~B49~C07~DR04	0.00033	A03~B51~C08~DR13~DQ04	0.00006					A23~B50~DR04	0.0003
		A02~B57~C06~DR04	0.00033	A23~B14~C16~DR08~DQ06	0.00006					A68~B18~DR10	0.0003
		A01~B35~C04~DR03	0.00032	A03~B14~C16~DR13~DQ04	0.00006					A68~B18~DR16	0.0003
		A01~B55~C01~DR14	0.00032	A23~B51~C08~DR08~DQ06	0.00006					A33~B44~DR07	0.0003
		A68~B07~C07~DR04	0.00032	A03~B51~C16~DR13~DQ04	0.00006					A33~B35~DR16	0.0003
		A11~B51~C15~DR15	0.00032	A23~B14~C08~DR08~DQ06	0.00006					A26~B35~DR16	0.0003
		A11~B39~C12~DR04	0.00032	A03~B14~C08~DR08~DQ06	0.00006					A24~B38~DR14	0.0003
		A11~B49~C07~DR14	0.00032	A23~B51~C16~DR13~DQ04	0.00006					A24~B40~DR13	0.0003
		A32~B27~C02~DR11	0.00032	A03~B51~C08~DR08~DQ06	0.00006					A30~B18~DR11	0.0003
		A32~B35~C04~DR07	0.00032	A23~B14~C16~DR13~DQ04	0.00006					A30~B35~DR01	0.0003
		A03~B40~C03~DR04	0.00032	A03~B14~C16~DR08~DQ06	0.00006					A03~B38~DR04	0.0003
		A33~B35~C07~DR11	0.00032	A23~B51~C08~DR13~DQ04	0.00006					A02~B38~DR14	0.0003
		A24~B51~C15~DR14	0.00032	A03~B51~C16~DR08~DQ06	0.00006					A68~B52~DR15	0.0003
		A01~B15~C07~DR07	0.00031	A23~B14~C08~DR13~DQ04	0.00006					A26~B52~DR15	0.0003
		A25~B18~C12~DR14	0.00031	A03~B14~C08~DR13~DQ06	0.00006					A02~B58~DR03	0.0003
		A25~B51~C15~DR11	0.00031	A23~B51~C16~DR08~DQ04	0.00006					A33~B58~DR16	0.0003
		A68~B51~C15~DR13	0.00031	A03~B51~C08~DR13~DQ06	0.00006					A02~B08~DR09	0.0003
		A02~B44~C05~DR16	0.00031	A23~B14~C16~DR08~DQ04	0.00006					A68~B44~DR13	0.0003
		A26~B44~C05~DR11	0.00031	A03~B14~C16~DR13~DQ06	0.00006					A32~B57~DR16	0.0003
		A01~B52~C12~DR01	0.00031	A23~B51~C08~DR08~DQ04	0.00006					A24~B27~DR07	0.0003
		A02~B51~C12~DR14	0.00031	A03~B51~C16~DR13~DQ06	0.00006					A23~B55~DR07	0.0003
		A11~B52~C07~DR11	0.00031	A23~B14~C08~DR08~DQ04	0.00006					A01~B38~DR03	0.0003
		A69~B35~C04~DR11	0.0003	A23~B52~C12~DR11~DQ03	0.00001					A01~B08~DR14	0.0003
		A24~B51~C04~DR11	0.0003							A23~B38~DR11	0.0003
		A11~B55~C01~DR03	0.0003							A26~B40~DR11	0.0003
		A02~B18~C12~DR08	0.0003							A01~B38~DR04	0.0003
		A32~B35~C04~DR03	0.0003							A03~B37~DR01	0.0003
		A26~B39~C12~DR04	0.0003							A02~B35~DR09	0.0003
		A68~B51~C14~DR11	0.0003							A31~B15~DR11	0.0003
		A68~B44~C16~DR04	0.0003							A01~B55~DR13	0.0003
		A24~B35~C03~DR15	0.0003							A33~B35~DR11	0.0003
		A02~B35~C12~DR11	0.00029							A03~B27~DR12	0.0003
		A24~B40~C03~DR13	0.00029							A25~B27~DR04	0.0003
		A31~B51~C14~DR15	0.00029							A32~B40~DR04	0.0003
		A24~B40~C03~DR11	0.00029							A32~B38~DR13	0.0003
		A30~B51~C14~DR04	0.00029							A68~B35~DR01	0.0003
		A33~B51~C15~DR11	0.00029							A02~B07~DR09	0.0003
		A23~B44~C04~DR15	0.00029							A03~B55~DR04	0.0003
		A01~B51~C01~DR11	0.00029							A68~B49~DR04	0.0003
		A02~B55~C04~DR11	0.00029							A02~B15~DR01	0.0003
		A11~B52~C12~DR11	0.00029							A24~B38~DR11	0.0003
		A24~B37~C06~DR04	0.00029							A24~B15~DR01	0.0003
		A23~B35~C07~DR11	0.00028							A68~B40~DR11	0.0003
		A30~B08~C06~DR03	0.00028							A32~B55~DR03	0.0003
		A01~B51~C16~DR11	0.00028							A01~B08~DR07	0.0003
		A02~B55~C03~DR04	0.00028							A11~B15~DR16	0.0003
		A24~B07~C07~DR14	0.00028							A33~B08~DR03	0.0003
		A11~B52~C12~DR14	0.00028							A01~B51~DR01	0.0003
		A24~B52~C12~DR04	0.00028							A01~B44~DR13	0.0003
		A03~B49~C07~DR01	0.00028							A24~B39~DR16	0.0003
		A11~B51~C15~DR14	0.00028							A02~B50~DR16	0.0003
		A02~B15~C03~DR01	0.00028							A01~B44~DR12	0.0003
		A26~B49~C07~DR13	0.00028							A01~B07~DR03	0.0003
		A01~B37~C06~DR01	0.00028							A03~B39~DR16	0.0003
		A11~B57~C06~DR07	0.00028							A02~B27~DR09	0.0003
		A29~B07~C07~DR11	0.00027							A24~B15~DR08	0.0003
		A02~B51~C02~DR04	0.00027							A03~B14~DR15	0.0003
		A02~B51~C07~DR11	0.00027							A03~B18~DR13	0.0003
		A01~B41~C17~DR15	0.00027							A01~B58~DR11	0.0003
		A11~B51~C14~DR11	0.00027							A01~B55~DR04	0.0003
		A30~B35~C04~DR11	0.00027							A23~B27~DR11	0.0003
		A26~B51~C15~DR15	0.00027							A23~B39~DR11	0.0003
		A11~B51~C16~DR14	0.00027							A24~B51~DR03	0.0003
		A69~B18~C07~DR11	0.00027							A02~B58~DR14	0.0003
		A01~B35~C07~DR11	0.00027							A02~B48~DR14	0.0003
		A01~B35~C12~DR07	0.00027							A11~B14~DR01	0.0003
		A01~B57~C06~DR16	0.00027							A24~B48~DR11	0.0003
		A24~B56~C01~DR15	0.00027							A32~B07~DR01	0.0003
		A01~B35~C07~DR13	0.00027							A30~B35~DR16	0.0003
		A02~B07~C04~DR07	0.00027							A68~B51~DR04	0.0003
		A68~B35~C04~DR13	0.00027							A02~B14~DR03	0.0003
		A01~B35~C16~DR14	0.00027							A32~B50~DR07	0.0003
		A33~B14~C08~DR15	0.00027							A24~B35~DR03	0.0003
		A26~B08~C07~DR11	0.00027							A33~B14~DR07	0.0003
		A03~B52~C12~DR04	0.00026							A33~B51~DR01	0.0003
		A24~B55~C01~DR01	0.00026							A33~B51~DR04	0.0003
		A26~B38~C12~DR13	0.00026							A24~B39~DR04	0.0003
		A01~B55~C01~DR04	0.00026							A01~B15~DR07	0.0003
		A26~B55~C03~DR15	0.00026							A68~B35~DR03	0.0003
		A01~B08~C07~DR04	0.00026							A01~B51~DR08	0.0003
		A03~B07~C07~DR13	0.00026							A30~B55~DR14	0.0003
		A23~B44~C04~DR11	0.00026							A26~B50~DR11	0.0003
		A02~B38~C12~DR04	0.00026							A01~B50~DR13	0.0003
		A26~B44~C05~DR15	0.00026							A01~B07~DR16	0.0003
		A24~B13~C06~DR11	0.00026							A03~B40~DR16	0.0003
		A68~B35~C01~DR13	0.00026							A26~B13~DR07	0.0003
		A23~B49~C07~DR16	0.00026							A24~B15~DR14	0.0003
		A11~B50~C04~DR01	0.00026							A24~B58~DR03	0.0003
		A01~B35~C06~DR07	0.00026							A30~B13~DR12	0.0003
		A24~B55~C01~DR15	0.00026							A24~B40~DR08	0.0003
		A29~B08~C07~DR03	0.00026							A24~B58~DR08	0.0003
		A24~B18~C12~DR04	0.00026							A02~B38~DR16	0.0003
		A03~B44~C16~DR11	0.00026							A31~B44~DR04	0.0003
		A29~B44~C05~DR15	0.00026							A30~B14~DR04	0.0003
		A01~B52~C12~DR04	0.00026							A11~B13~DR14	0.0003
		A32~B07~C15~DR13	0.00026							A26~B44~DR15	0.0003
		A68~B51~C07~DR15	0.00026							A26~B39~DR11	0.0003
		A68~B51~C04~DR15	0.00026							A30~B50~DR07	0.0003
		A02~B44~C03~DR11	0.00026							A30~B51~DR04	0.0003
		A02~B60~C06~DR11	0.00026							A68~B56~DR13	0.0003
		A02~B44~C06~DR09	0.00026							A25~B44~DR07	0.0003
		A01~B07~C04~DR13	0.00026							A02~B45~DR04	0.0003
		A02~B35~C14~DR04	0.00026							A26~B49~DR15	0.0003
		A01~B55~C06~DR15	0.00026							A26~B49~DR14	0.0003
		A01~B44~C16~DR15	0.00026							A03~B50~DR15	0.0003
		A03~B51~C01~DR07	0.00026							A68~B41~DR13	0.0003
		A32~B18~C12~DR15	0.00026							A11~B58~DR03	0.0003
		A01~B35~C07~DR14	0.00026							A23~B51~DR13	0.0003
		A02~B73~C15~DR04	0.00026							A23~B52~DR15	0.0003
		A33~B51~C04~DR04	0.00026							A32~B40~DR03	0.0003
		A33~B51~C04~DR15	0.00026							A26~B07~DR07	0.0003
		A31~B48~C08~DR12	0.00026							A68~B47~DR13	0.0003
		A01~B37~C06~DR11	0.00026							A02~B44~DR08	0.0003
		A02~B15~C06~DR16	0.00026							A68~B58~DR08	0.0003
		A66~B14~C17~DR13	0.00026							A23~B41~DR13	0.0003
		A03~B35~C16~DR04	0.00026							A03~B13~DR11	0.0003
		A74~B50~C06~DR07	0.00026							A11~B40~DR08	0.0003
		A74~B51~C14~DR07	0.00026							A32~B44~DR07	0.0003
		A24~B35~C07~DR04	0.00026							A01~B41~DR15	0.0003
		A01~B39~C12~DR04	0.00026							A24~B15~DR16	0.0003
		A01~B35~C14~DR11	0.00026							A11~B39~DR16	0.0003
		A01~B38~C12~DR03	0.00026							A26~B41~DR13	0.0003
		A02~B51~C07~DR03	0.00026							A03~B41~DR11	0.0003
		A01~B44~C04~DR03	0.00026							A26~B41~DR03	0.0003
		A03~B35~C07~DR04	0.00026							A24~B52~DR04	0.0003
		A23~B50~C07~DR11	0.00026							A32~B38~DR15	0.0003
		A11~B50~C06~DR11	0.00026							A30~B51~DR01	0.0003
		A01~B35~C06~DR03	0.00026							A30~B40~DR09	0.0003
		A24~B35~C05~DR11	0.00026							A11~B55~DR14	0.0003
		A03~B40~C05~DR16	0.00026							A69~B51~DR16	0.0003
		A01~B35~C06~DR04	0.00026							A03~B08~DR15	0.0003
		A01~B35~C07~DR04	0.00026							A26~B49~DR01	0.0003
		A03~B44~C07~DR15	0.00026							A32~B51~DR08	0.0003
		A26~B51~C16~DR10	0.00026							A68~B37~DR13	0.0003
		A30~B13~C12~DR15	0.00026							A32~B07~DR13	0.0003
		A68~B44~C05~DR12	0.00026							A66~B41~DR10	0.0003
		A24~B35~C02~DR01	0.00026							A01~B52~DR04	0.0003
		A25~B40~C02~DR01	0.00026							A11~B38~DR10	0.0003
		A02~B35~C14~DR11	0.00026							A24~B37~DR16	0.0003
		A01~B51~C14~DR03	0.00026							A26~B56~DR08	0.0003
		A01~B51~C14~DR08	0.00026							A11~B52~DR08	0.0003
		A01~B44~C15~DR11	0.00026							A30~B15~DR16	0.0003
		A25~B44~C02~DR16	0.00026							A02~B49~DR10	0.0003
		A01~B38~C07~DR14	0.00026							A11~B57~DR13	0.0003
		A02~B50~C16~DR07	0.00026							A30~B40~DR13	0.0003
		A32~B07~C04~DR15	0.00026							A01~B45~DR03	0.0003
		A68~B50~C07~DR07	0.00026							A11~B27~DR10	0.0003
		A26~B49~C07~DR15	0.00026							A68~B38~DR15	0.0003
		A02~B35~C07~DR01	0.00026							A30~B15~DR08	0.0003
		A01~B18~C01~DR12	0.00026							A01~B15~DR14	0.0002
		A02~B35~C14~DR13	0.00026							A29~B35~DR07	0.0002
		A32~B37~C01~DR10	0.00026							A01~B18~DR04	0.0002
		A26~B18~C07~DR14	0.00026							A02~B52~DR01	0.0002
		A68~B49~C07~DR15	0.00026							A68~B51~DR16	0.0002
		A30~B18~C07~DR08	0.00026							A02~B15~DR15	0.0002
		A32~B39~C12~DR13	0.00026							A11~B52~DR13	0.0002
		A31~B49~C07~DR01	0.00026							A11~B18~DR13	0.0002
		A23~B27~C15~DR04	0.00026							A68~B27~DR04	0.0002
		A31~B58~C07~DR15	0.00026							A26~B18~DR11	0.0002
		A66~B41~C17~DR10	0.00026							A03~B37~DR04	0.0002
		A33~B51~C07~DR01	0.00026							A02~B13~DR15	0.0002
		A30~B27~C01~DR08	0.00026							A02~B07~DR07	0.0002
		A03~B49~C07~DR04	0.00026							A01~B27~DR13	0.0002
		A29~B35~C16~DR01	0.00026							A31~B35~DR12	0.0002
		A68~B35~C12~DR13	0.00026							A01~B35~DR12	0.0002
		A68~B15~C12~DR13	0.00026							A29~B58~DR16	0.0002
		A01~B51~C16~DR16	0.00026							A02~B58~DR16	0.0002
		A02~B54~C07~DR04	0.00026							A02~B49~DR04	0.0002
		A31~B40~C03~DR14	0.00026							A02~B49~DR03	0.0002
		A01~B48~C08~DR04	0.00026							A23~B35~DR03	0.0002
		A01~B48~C08~DR03	0.00026							A11~B58~DR13	0.0002
		A24~B18~C16~DR12	0.00026							A68~B35~DR15	0.0002
		A30~B08~C07~DR13	0.00026							A32~B07~DR11	0.0002
		A30~B51~C15~DR13	0.00026							A32~B51~DR10	0.0002
		A32~B40~C03~DR11	0.00026							A02~B08~DR11	0.0002
		A02~B44~C06~DR04	0.00026							A01~B56~DR01	0.0002
		A01~B14~C08~DR16	0.00026							A32~B51~DR16	0.0002
		A30~B49~C07~DR16	0.00026							A02~B51~DR08	0.0002
		A23~B35~C07~DR16	0.00026							A33~B35~DR15	0.0002
		A26~B44~C12~DR04	0.00026							A03~B51~DR08	0.0002
		A25~B50~C06~DR13	0.00026							A29~B38~DR13	0.0002
		A25~B51~C06~DR12	0.00026							A01~B37~DR03	0.0002
		A30~B53~C04~DR11	0.00026							A11~B41~DR13	0.0002
		A26~B15~C03~DR13	0.00026							A02~B27~DR13	0.0002
		A11~B27~C12~DR14	0.00026							A68~B08~DR03	0.0002
		A23~B41~C17~DR10	0.00026							A32~B44~DR04	0.0002
		A02~B35~C17~DR13	0.00026							A02~B58~DR01	0.0002
		A03~B52~C12~DR03	0.00026							A02~B52~DR04	0.0002
		A68~B15~C03~DR04	0.00026							A02~B27~DR10	0.0002
		A33~B15~C08~DR04	0.00026							A68~B51~DR15	0.0002
		A02~B35~C12~DR13	0.00026							A30~B13~DR15	0.0002
		A02~B38~C12~DR03	0.00026							A24~B35~DR10	0.0002
		A23~B51~C16~DR01	0.00026							A24~B52~DR14	0.0002
		A01~B15~C16~DR04	0.00026							A02~B50~DR14	0.0002
		A01~B15~C03~DR15	0.00026							A32~B52~DR11	0.0002
		A02~B44~C15~DR04	0.00026							A25~B51~DR01	0.0002
		A02~B40~C15~DR08	0.00026							A25~B35~DR15	0.0002
		A02~B35~C15~DR04	0.00026							A31~B51~DR13	0.0002
		A02~B40~C15~DR16	0.00026							A33~B44~DR15	0.0002
		A02~B45~C16~DR08	0.00026							A03~B37~DR10	0.0002
		A02~B57~C18~DR15	0.00026							A32~B18~DR15	0.0002
		A11~B35~C18~DR12	0.00026							A30~B37~DR10	0.0002
		A11~B35~C12~DR01	0.00026							A31~B35~DR04	0.0002
		A02~B35~C16~DR14	0.00026							A33~B18~DR11	0.0002
		A02~B35~C12~DR03	0.00026							A33~B49~DR04	0.0002
		A32~B52~C12~DR03	0.00026							A03~B49~DR15	0.0002
		A32~B35~C12~DR03	0.00026							A32~B35~DR10	0.0002
		A69~B40~C03~DR14	0.00026							A68~B40~DR01	0.0002
		A32~B27~C02~DR14	0.00026							A68~B15~DR04	0.0002
		A26~B39~C12~DR13	0.00026							A02~B55~DR11	0.0002
		A24~B55~C07~DR14	0.00026							A24~B51~DR09	0.0002
		A02~B44~C15~DR16	0.00026							A32~B49~DR04	0.0002
		A66~B07~C07~DR03	0.00026							A32~B39~DR07	0.0002
		A11~B13~C08~DR07	0.00026							A32~B51~DR14	0.0002
		A68~B38~C12~DR08	0.00026							A01~B14~DR11	0.0002
		A33~B44~C14~DR13	0.00026							A02~B41~DR01	0.0002
		A31~B40~C07~DR04	0.00026							A25~B18~DR11	0.0002
		A24~B58~C07~DR14	0.00026							A24~B18~DR16	0.0002
		A23~B38~C12~DR13	0.00026							A69~B15~DR01	0.0002
		A68~B39~C12~DR13	0.00026							A26~B58~DR03	0.0002
		A68~B39~C12~DR07	0.00026							A26~B47~DR15	0.0002
		A29~B44~C16~DR09	0.00026							A24~B15~DR15	0.0002
		A26~B51~C15~DR09	0.00026							A31~B14~DR13	0.0002
		A03~B27~C02~DR04	0.00026							A23~B18~DR01	0.0002
		A26~B35~C12~DR04	0.00026							A03~B52~DR04	0.0002
		A66~B40~C17~DR13	0.00026							A26~B58~DR13	0.0002
		A68~B40~C08~DR09	0.00026							A01~B08~DR08	0.0002
		A26~B51~C06~DR11	0.00026							A03~B57~DR07	0.0002
		A03~B15~C03~DR13	0.00026							A02~B55~DR10	0.0002
		A23~B15~C15~DR13	0.00026							A03~B52~DR11	0.0002
		A02~B57~C07~DR13	0.00026							A24~B08~DR07	0.0002
		A03~B50~C04~DR11	0.00026							A68~B53~DR11	0.0002
		A02~B48~C03~DR13	0.00026							A68~B18~DR13	0.0002
		A66~B48~C03~DR04	0.00026							A24~B53~DR13	0.0002
		A03~B48~C03~DR04	0.00026							A03~B39~DR04	0.0002
		A30~B53~C04~DR03	0.00026							A23~B50~DR07	0.0002
		A33~B13~C07~DR03	0.00026							A24~B52~DR03	0.0002
		A02~B39~C01~DR16	0.00026							A68~B58~DR07	0.0002
		A66~B55~C01~DR13	0.00026							A02~B48~DR04	0.0002
		A24~B54~C01~DR04	0.00026							A29~B44~DR04	0.0002
		A02~B35~C01~DR04	0.00026							A23~B14~DR01	0.0002
		A23~B35~C06~DR07	0.00026							A02~B48~DR12	0.0002
		A01~B35~C06~DR01	0.00026							A26~B13~DR12	0.0002
		A24~B07~C04~DR13	0.00026							A33~B14~DR10	0.0002
		A03~B57~C06~DR10	0.00026							A23~B14~DR10	0.0002
		A01~B07~C14~DR09	0.00026							A02~B39~DR13	0.0002
		A03~B51~C07~DR16	0.00026							A30~B41~DR04	0.0002
		A02~B55~C01~DR01	0.00026							A30~B41~DR11	0.0002
		A01~B37~C06~DR13	0.00026							A01~B41~DR04	0.0002
		A24~B55~C03~DR16	0.00026							A11~B27~DR01	0.0002
		A24~B40~C03~DR07	0.00026							A11~B44~DR15	0.0002
		A11~B56~C04~DR04	0.00026							A23~B49~DR16	0.0002
		A32~B56~C01~DR12	0.00026							A26~B48~DR04	0.0002
		A01~B27~C02~DR09	0.00026							A32~B55~DR13	0.0002
		A26~B18~C12~DR14	0.00026							A32~B53~DR13	0.0002
		A69~B35~C12~DR04	0.00026							A31~B35~DR07	0.0002
		A03~B51~C04~DR01	0.00026							A68~B15~DR15	0.0002
		A03~B51~C15~DR01	0.00026							A30~B49~DR10	0.0002
		A33~B14~C05~DR13	0.00026							A01~B35~DR08	0.0002
		A26~B55~C03~DR04	0.00026							A24~B55~DR01	0.0002
		A26~B35~C03~DR08	0.00026							A01~B14~DR13	0.0002
		A26~B51~C14~DR03	0.00026							A24~B41~DR13	0.0002
		A26~B56~C01~DR08	0.00026							A01~B40~DR09	0.0002
		A26~B56~C01~DR03	0.00026							A68~B57~DR04	0.0002
		A24~B55~C14~DR15	0.00026							A30~B07~DR01	0.0002
		A01~B58~C07~DR01	0.00026							A30~B07~DR11	0.0002
		A24~B14~C08~DR01	0.00026							A11~B40~DR12	0.0002
		A32~B51~C16~DR07	0.00026							A24~B40~DR12	0.0002
		A03~B40~C04~DR14	0.00026							A31~B51~DR12	0.0002
		A11~B40~C07~DR11	0.00026							A31~B35~DR10	0.0002
		A23~B07~C14~DR15	0.00026							A01~B18~DR15	0.0002
		A23~B57~C06~DR03	0.00026							A02~B45~DR08	0.0002
		A01~B40~C03~DR10	0.00026							A02~B45~DR13	0.0002
		A11~B35~C01~DR15	0.00026							A31~B57~DR01	0.0002
		A02~B13~C01~DR15	0.00026							A23~B51~DR04	0.0002
		A01~B35~C12~DR01	0.00026							A01~B08~DR16	0.0002
		A03~B08~C07~DR16	0.00026							A01~B55~DR16	0.0002
		A33~B35~C07~DR04	0.00026							A01~B55~DR03	0.0002
		A29~B08~C04~DR04	0.00026							A25~B35~DR14	0.0002
		A25~B35~C04~DR14	0.00026							A23~B50~DR08	0.0002
		A11~B08~C02~DR01	0.00026							A33~B51~DR15	0.0002
		A24~B52~C12~DR09	0.00026							A30~B58~DR11	0.0002
		A02~B48~C08~DR01	0.00026							A25~B13~DR07	0.0002
		A33~B40~C02~DR16	0.00026							A68~B39~DR03	0.0002
		A01~B53~C04~DR14	0.00026							A68~B51~DR14	0.0002
		A26~B35~C12~DR03	0.00026							A68~B37~DR11	0.0002
		A11~B59~C07~DR11	0.00026							A26~B18~DR04	0.0002
		A24~B44~C04~DR15	0.00026							A01~B45~DR04	0.0002
		A33~B14~C06~DR11	0.00026							A30~B18~DR12	0.0002
		A26~B35~C14~DR04	0.00026							A03~B38~DR08	0.0002
		A02~B40~C07~DR11	0.00026							A29~B35~DR03	0.0002
		A29~B18~C12~DR11	0.00026							A02~B15~DR09	0.0002
		A23~B44~C05~DR11	0.00026							A31~B48~DR14	0.0002
		A02~B53~C04~DR13	0.00026							A11~B53~DR14	0.0002
		A24~B44~C04~DR16	0.00026							A26~B35~DR10	0.0002
		A11~B35~C01~DR14	0.00026							A24~B39~DR08	0.0002
		A26~B40~C07~DR11	0.00026							A01~B44~DR03	0.0002
		A26~B08~C07~DR07	0.00026							A32~B38~DR14	0.0002
		A31~B15~C03~DR15	0.00026							A26~B52~DR03	0.0002
		A30~B14~C05~DR01	0.00026							A24~B40~DR16	0.0002
		A02~B35~C05~DR04	0.00026							A23~B52~DR04	0.0002
		A31~B51~C16~DR11	0.00026							A23~B44~DR15	0.0002
		A31~B51~C16~DR15	0.00026							A32~B41~DR03	0.0002
		A01~B44~C07~DR03	0.00026							A02~B40~DR03	0.0002
		A24~B45~C06~DR11	0.00026							A32~B41~DR13	0.0002
		A03~B18~C15~DR11	0.00026							A01~B15~DR03	0.0002
		A29~B51~C15~DR07	0.00026							A11~B15~DR07	0.0002
		A03~B41~C17~DR10	0.00026							A02~B54~DR14	0.0002
		A02~B45~C16~DR13	0.00026							A30~B49~DR04	0.0002
		A11~B35~C04~DR12	0.00026							A24~B38~DR08	0.0002
		A32~B55~C04~DR04	0.00026							A34~B44~DR07	0.0002
		A11~B55~C01~DR15	0.00026							A11~B40~DR14	0.0002
		A01~B53~C06~DR15	0.00026							A03~B27~DR03	0.0002
		A33~B55~C17~DR11	0.00026							A33~B18~DR07	0.0002
		A22~B55~C01~DR14	0.00026							A01~B55~DR14	0.0002
		A24~B55~C02~DR11	0.00026							A33~B73~DR04	0.0002
		A24~B41~C02~DR11	0.00026							A02~B73~DR04	0.0002
		A02~B55~C01~DR04	0.00026							A31~B48~DR12	0.0002
		A29~B55~C01~DR04	0.00026							A74~B50~DR07	0.0002
		A29~B41~C01~DR04	0.00026							A24~B48~DR08	0.0002
		A01~B41~C17~DR10	0.00026							A68~B44~DR01	0.0002
		A11~B44~C08~DR10	0.00026							A33~B55~DR11	0.0002
		A30~B15~C12~DR03	0.00026							A03~B55~DR01	0.0002
		A69~B35~C12~DR03	0.00026							A25~B35~DR08	0.0002
		A29~B51~C14~DR11	0.00026							A24~B47~DR13	0.0002
		A02~B14~C08~DR15	0.00026							A30~B35~DR14	0.0002
		A68~B07~C08~DR11	0.00026							A32~B07~DR14	0.0002
		A30~B41~C16~DR03	0.00026							A03~B39~DR13	0.0002
		A68~B13~C06~DR07	0.00026							A31~B55~DR15	0.0002
		A23~B44~C04~DR01	0.00026							A24~B53~DR12	0.0002
		A23~B18~C12~DR11	0.00026							A30~B53~DR07	0.0002
		A26~B27~C02~DR01	0.00026							A30~B51~DR15	0.0002
		A32~B55~C07~DR13	0.00026							A25~B40~DR11	0.0002
		A23~B35~C06~DR03	0.00026							A33~B07~DR01	0.0002
		A26~B07~C08~DR15	0.00026							A03~B40~DR03	0.0002
		A30~B08~C04~DR03	0.00026							A32~B50~DR04	0.0002
		A11~B35~C14~DR10	0.00026							A03~B38~DR14	0.0002
		A24~B35~C02~DR03	0.00026							A25~B44~DR16	0.0002
		A26~B35~C02~DR04	0.00026							A24~B13~DR08	0.0002
		A33~B55~C01~DR11	0.00026							A30~B52~DR07	0.0002
		A68~B44~C12~DR11	0.00026							A03~B37~DR12	0.0002
		A24~B51~C02~DR15	0.00026							A29~B57~DR13	0.0002
		A02~B51~C02~DR08	0.00026							A30~B38~DR15	0.0002
		A26~B14~C08~DR03	0.00026							A24~B58~DR14	0.0002
		A29~B38~C12~DR11	0.00026							A69~B07~DR11	0.0002
		A33~B07~C07~DR03	0.00026							A01~B37~DR01	0.0002
		A23~B57~C18~DR01	0.00026							A26~B56~DR01	0.0002
		A31~B51~C15~DR13	0.00026							A01~B14~DR04	0.0002
		A33~B58~C03~DR01	0.00026							A26~B52~DR14	0.0002
		A02~B15~C06~DR03	0.00026							A11~B57~DR12	0.0002
		A26~B07~C07~DR07	0.00026							A32~B52~DR03	0.0002
		A11~B44~C03~DR11	0.00026							A69~B45~DR11	0.0002
		A30~B44~C03~DR15	0.00026							A24~B50~DR01	0.0002
		A03~B37~C03~DR09	0.00026							A31~B51~DR03	0.0002
		A01~B35~C08~DR03	0.00026							A68~B55~DR09	0.0002
		A02~B51~C16~DR03	0.00026							A23~B57~DR03	0.0002
		A01~B52~C12~DR16	0.00026							A11~B56~DR15	0.0002
		A33~B39~C12~DR04	0.00026							A03~B08~DR01	0.0002
		A11~B03~C12~DR03	0.00026							A11~B08~DR01	0.0002
		A01~B52~C12~DR03	0.00026							A26~B13~DR04	0.0002
		A01~B08~C03~DR07	0.00026							A29~B50~DR11	0.0002
		A02~B19~C07~DR03	0.00026							A29~B18~DR07	0.0002
		A68~B53~C04~DR15	0.00026							A31~B15~DR09	0.0002
		A25~B27~C04~DR11	0.00026							A11~B56~DR01	0.0002
		A03~B18~C04~DR11	0.00026							A24~B45~DR11	0.0002
		A29~B27~C07~DR11	0.00026							A30~B15~DR14	0.0002
		A30~B51~C15~DR11	0.00026							A29~B55~DR03	0.0002
		A30~B40~C03~DR04	0.00026							A23~B55~DR03	0.0002
		A32~B51~C01~DR16	0.00026							A03~B37~DR09	0.0002
		A31~B51~C01~DR11	0.00026							A31~B48~DR03	0.0002
		A03~B49~C12~DR11	0.00026							A26~B53~DR12	0.0002
		A11~B35~C15~DR16	0.00026							A32~B52~DR13	0.0002
		A32~B07~C07~DR12	0.00026							A66~B49~DR15	0.0002
		A25~B51~C12~DR13	0.00026							A01~B58~DR03	0.0002
		A24~B49~C12~DR11	0.00026							A30~B37~DR04	0.0002
		A11~B35~C04~DR16	0.00026							A68~B39~DR08	0.0002
		A11~B13~C06~DR13	0.00026							A01~B73~DR04	0.0002
		A24~B15~C04~DR13	0.00026							A31~B39~DR14	0.0002
		A11~B56~C01~DR01	0.00026							A26~B48~DR07	0.0002
		A11~B35~C03~DR04	0.00026							A02~B46~DR09	0.0002
		A11~B35~C03~DR14	0.00026							A36~B52~DR15	0.0002
		A11~B35~C03~DR13	0.00026							A23~B08~DR13	0.0002
		A23~B07~C15~DR07	0.00026							A68~B15~DR12	0.0002
		A68~B42~C17~DR03	0.00026							A23~B41~DR03	0.0002
		A03~B15~C12~DR10	0.00026							A24~B56~DR13	0.0002
		A29~B35~C07~DR15	0.00026							A24~B56~DR11	0.0002
		A25~B07~C07~DR03	0.00026							A32~B32~DR11	0.0002
		A32~B35~C07~DR14	0.00026							A26~B07~DR12	0.0002
		A01~B35~C15~DR13	0.00026							A03~B39~DR12	0.0002
		A03~B15~C03~DR08	0.00026							A68~B18~DR08	0.0002
		A30~B13~C06~DR12	0.00026							A30~B27~DR12	0.0002
		A24~B44~C02~DR01	0.00026							A31~B37~DR08	0.0002
		A01~B51~C02~DR10	0.00026							A01~B14~DR10	0.0002
		A02~B44~C17~DR03	0.00026							A66~B13~DR14	0.0002
		A31~B35~C15~DR11	0.00026							A33~B13~DR15	0.0002
		A68~B35~C03~DR01	0.00026							A32~B83~DR13	0.0002
		A02~B27~C12~DR15	0.00026							A30~B50~DR15	0.0002
		A01~B07~C18~DR13	0.00026							A25~B41~DR10	0.0002
		A03~B27~C15~DR03	0.00026							A11~B58~DR10	0.0002
		A66~B35~C07~DR11	0.00026							A66~B35~DR09	0.0002
		A66~B49~C07~DR11	0.00026							A31~B52~DR14	0.0002
		A01~B39~C07~DR03	0.00026							A26~B40~DR09	0.0002
		A02~B58~C07~DR03	0.00026							A66~B47~DR08	0.0002
		A26~B27~C01~DR07	0.00026							A68~B38~DR09	0.0002
		A02~B15~C12~DR08	0.00026							A33~B39~DR08	0.0002
		A31~B18~C02~DR13	0.00026							A66~B49~DR01	0.0002
		A11~B55~C03~DR14	0.00026							A26~B51~DR07	0.0001
		A30~B27~C07~DR11	0.00026							A29~B18~DR04	0.0001
		A30~B08~C02~DR13	0.00026							A29~B13~DR04	0.0001
		A33~B44~C05~DR03	0.00026							A31~B52~DR16	0.0001
		A03~B07~C05~DR16	0.00026							A11~B18~DR15	0.0001
		A01~B08~C07~DR08	0.00026							A66~B41~DR07	0.0001
		A33~B35~C12~DR13	0.00026							A02~B41~DR07	0.0001
		A23~B44~C04~DR03	0.00026							A66~B41~DR04	0.0001
		A30~B15~C01~DR14	0.00026							A26~B44~DR14	0.0001
		A02~B50~C15~DR01	0.00026							A01~B58~DR04	0.0001
		A68~B35~C03~DR07	0.00026							A23~B41~DR04	0.0001
		A68~B13~C03~DR07	0.00026							A32~B35~DR07	0.0001
		A03~B50~C07~DR14	0.00026							A02~B41~DR16	0.0001
		A01~B35~C12~DR13	0.00026							A68~B38~DR03	0.0001
		A26~B51~C12~DR13	0.00026							A68~B38~DR11	0.0001
		A01~B44~C04~DR04	0.00026							A24~B53~DR07	0.0001
		A30~B37~C06~DR04	0.00026							A11~B07~DR11	0.0001
		A30~B07~C07~DR16	0.00026							A24~B13~DR15	0.0001
		A30~B49~C07~DR07	0.00026							A11~B58~DR15	0.0001
		A29~B44~C16~DR14	0.00026							A26~B38~DR10	0.0001
		A03~B49~C07~DR12	0.00026							A02~B39~DR01	0.0001
		A26~B40~C13~DR12	0.00026							A02~B56~DR01	0.0001
		A01~B44~C05~DR09	0.00026							A01~B44~DR07	0.0001
		A31~B35~C04~DR09	0.00026							A33~B38~DR16	0.0001
		A30~B41~C01~DR01	0.00026							A33~B52~DR15	0.0001
		A30~B18~C12~DR01	0.00026							A69~B49~DR13	0.0001
		A01~B57~C18~DR11	0.00026							A24~B13~DR13	0.0001
		A24~B15~C12~DR12	0.00026							A68~B08~DR15	0.0001
		A02~B39~C12~DR12	0.00026							A11~B52~DR04	0.0001
		A68~B39~C02~DR08	0.00026							A02~B39~DR03	0.0001
		A01~B73~C15~DR04	0.00026							A33~B44~DR03	0.0001
		A03~B57~C06~DR09	0.00026							A29~B08~DR09	0.0001
		A03~B73~C01~DR04	0.00026							A29~B52~DR04	0.0001
		A11~B55~C16~DR10	0.00026							A02~B57~DR16	0.0001
		A02~B58~C07~DR16	0.00026							A32~B18~DR14	0.0001
		A03~B35~C10~DR14	0.00026							A03~B27~DR10	0.0001
		A11~B40~C07~DR08	0.00026							A03~B07~DR08	0.0001
		A68~B44~C05~DR10	0.00026							A24~B38~DR04	0.0001
		A24~B55~C03~DR11	0.00026							A68~B55~DR04	0.0001
		A26~B15~C06~DR16	0.00026							A68~B44~DR14	0.0001
		A26~B13~C06~DR16	0.00026							A23~B44~DR14	0.0001
		A01~B58~C03~DR13	0.00026							A68~B38~DR12	0.0001
		A02~B07~C15~DR01	0.00026							A26~B57~DR04	0.0001
		A32~B15~C01~DR12	0.00026							A01~B57~DR14	0.0001
		A24~B39~C07~DR14	0.00026							A24~B37~DR01	0.0001
		A68~B40~C04~DR08	0.00026							A24~B37~DR13	0.0001
		A32~B08~C07~DR04	0.00026							A11~B51~DR01	0.0001
		A03~B51~C04~DR07	0.00026							A31~B15~DR13	0.0001
		A36~B35~C04~DR15	0.00026							A24~B44~DR15	0.0001
		A24~B14~C08~DR03	0.00026							A30~B07~DR10	0.0001
		A31~B15~C03~DR07	0.00026							A32~B37~DR11	0.0001
		A24~B46~C01~DR09	0.00026							A23~B49~DR09	0.0001
		A02~B51~C14~DR07	0.00026							A68~B07~DR01	0.0001
		A68~B35~C15~DR04	0.00026							A02~B55~DR15	0.0001
		A33~B50~C06~DR03	0.00026							A33~B40~DR13	0.0001
		A29~B07~C15~DR07	0.00026							A02~B58~DR13	0.0001
		A03~B18~C01~DR04	0.00026							A29~B27~DR11	0.0001
		A31~B51~C15~DR03	0.00026							A29~B27~DR01	0.0001
		A01~B48~C08~DR09	0.00026							A68~B18~DR15	0.0001
		A03~B13~C07~DR11	0.00026							A32~B39~DR10	0.0001
		A01~B52~C12~DR12	0.00026							A32~B39~DR04	0.0001
		A36~B52~C08~DR13	0.00026							A11~B41~DR03	0.0001
		A11~B48~C08~DR14	0.00026							A32~B15~DR10	0.0001
		A02~B48~C08~DR14	0.00026							A03~B15~DR16	0.0001
		A68~B15~C03~DR12	0.00026							A11~B15~DR14	0.0001
		A31~B35~C08~DR03	0.00026							A03~B14~DR13	0.0001
		A31~B18~C08~DR14	0.00026							A03~B08~DR13	0.0001
		A29~B44~C04~DR04	0.00026							A29~B37~DR01	0.0001
		A02~B55~C16~DR04	0.00026							A33~B15~DR15	0.0001
		A30~B07~C14~DR10	0.00026							A30~B18~DR10	0.0001
		A01~B48~C08~DR14	0.00026							A30~B35~DR10	0.0001
		A23~B15~C14~DR03	0.00026							A26~B49~DR04	0.0001
		A01~B57~C02~DR10	0.00026							A02~B39~DR07	0.0001
		A02~B27~C14~DR03	0.00026							A24~B55~DR16	0.0001
		A03~B18~C12~DR09	0.00026							A01~B18~DR14	0.0001
		A03~B35~C12~DR09	0.00026							A03~B18~DR14	0.0001
		A68~B58~C07~DR08	0.00026							A11~B37~DR13	0.0001
		A11~B15~C08~DR14	0.00026							A33~B14~DR12	0.0001
		A26~B18~C08~DR03	0.00026							A03~B39~DR11	0.0001
		A24~B50~C06~DR15	0.00026							A68~B07~DR16	0.0001
		A25~B52~C07~DR15	0.00026							A31~B49~DR01	0.0001
		A66~B52~C07~DR07	0.00026							A26~B15~DR15	0.0001
		A30~B51~C16~DR16	0.00026							A31~B52~DR15	0.0001
		A01~B44~C05~DR12	0.00026							A23~B51~DR16	0.0001
		A24~B40~C03~DR12	0.00026							A23~B08~DR14	0.0001
		A31~B48~C08~DR15	0.00026							A29~B14~DR04	0.0001
		A26~B44~C03~DR09	0.00026							A29~B55~DR04	0.0001
		A33~B49~C07~DR15	0.00026							A01~B13~DR04	0.0001
		A30~B15~C07~DR03	0.00026							A31~B27~DR14	0.0001
		A01~B27~C07~DR04	0.00026							A31~B35~DR14	0.0001
		A31~B49~C07~DR16	0.00026							A11~B18~DR07	0.0001
		A24~B40~C12~DR16	0.00026							A23~B50~DR16	0.0001
		A02~B15~C15~DR08	0.00026							A23~B50~DR11	0.0001
		A32~B35~C15~DR15	0.00026							A01~B58~DR13	0.0001
		A02~B07~C15~DR08	0.00026							A33~B52~DR08	0.0001
		A31~B35~C12~DR07	0.00026							A26~B08~DR07	0.0001
		A66~B49~C17~DR15	0.00026							A03~B45~DR11	0.0001
		A26~B35~C04~DR10	0.00026							A03~B45~DR15	0.0001
		A03~B45~C16~DR11	0.00026							A29~B52~DR11	0.0001
		A24~B15~C01~DR12	0.00026							A11~B27~DR03	0.0001
		A68~B57~C07~DR13	0.00026							A01~B40~DR07	0.0001
		A68~B13~C16~DR16	0.00026							A01~B40~DR10	0.0001
		A03~B51~C07~DR10	0.00026							A03~B41~DR10	0.0001
		A68~B46~C01~DR08	0.00026							A23~B51~DR01	0.0001
		A29~B51~C15~DR14	0.00026							A23~B27~DR10	0.0001
		A26~B15~C12~DR14	0.00026							A11~B39~DR15	0.0001
		A24~B15~C06~DR04	0.00026							A29~B07~DR07	0.0001
		A03~B14~C08~DR08	0.00026							A29~B07~DR03	0.0001
		A11~B39~C12~DR09	0.00026							A24~B57~DR13	0.0001
		A30~B38~C06~DR11	0.00026							A26~B45~DR11	0.0001
		A33~B49~C07~DR03	0.00026							A26~B39~DR15	0.0001
		A30~B13~C04~DR15	0.00026							A11~B39~DR03	0.0001
		A26~B35~C17~DR13	0.00026							A02~B60~DR11	0.0001
		A03~B51~C16~DR03	0.00026							A02~B44~DR09	0.0001
		A01~B58~C06~DR03	0.00026							A26~B08~DR04	0.0001
		A30~B37~C06~DR11	0.00026							A26~B51~DR10	0.0001
		A26~B51~C07~DR16	0.00026							A11~B52~DR07	0.0001
		A29~B27~C02~DR04	0.00026							A03~B41~DR13	0.0001
		A31~B35~C04~DR03	0.00026							A33~B35~DR01	0.0001
		A02~B48~C08~DR12	0.00026							A03~B49~DR03	0.0001
		A26~B41~C07~DR03	0.00026							A26~B50~DR10	0.0001
		A33~B18~C12~DR14	0.00026							A01~B50~DR10	0.0001
		A31~B27~C02~DR16	0.00026							A03~B40~DR10	0.0001
		A01~B18~C04~DR16	0.00026							A33~B14~DR15	0.0001
		A24~B15~C03~DR12	0.00026							A01~B48~DR04	0.0001
		A68~B51~C16~DR04	0.00026							A26~B48~DR01	0.0001
		A29~B44~C16~DR15	0.00026							A02~B39~DR14	0.0001
		A11~B44~C16~DR01	0.00026							A36~B18~DR08	0.0001
		A01~B49~C07~DR12	0.00026							A30~B53~DR13	0.0001
		A68~B44~C14~DR15	0.00026							A30~B55~DR16	0.0001
		A01~B07~C07~DR10	0.00026							A31~B13~DR13	0.0001
		A25~B52~C02~DR10	0.00026							A68~B49~DR13	0.0001
		A11~B18~C07~DR10	0.00026							A30~B15~DR13	0.0001
		A11~B27~C02~DR15	0.00026							A01~B52~DR13	0.0001
		A32~B15~C03~DR11	0.00026							A33~B58~DR15	0.0001
		A26~B35~C12~DR14	0.00026							A33~B58~DR14	0.0001
		A02~B40~C08~DR01	0.00026							A02~B08~DR07	0.0001
		A24~B51~C05~DR01	0.00026							A66~B15~DR04	0.0001
		A24~B35~C16~DR11	0.00026							A03~B55~DR16	0.0001
		A24~B13~C06~DR03	0.00026							A03~B57~DR13	0.0001
		A24~B56~C01~DR11	0.00025							A23~B41~DR08	0.0001
		A02~B27~C02~DR07	0.00025							A01~B41~DR08	0.0001
		A11~B52~C12~DR08	0.00025							A24~B49~DR01	0.0001
		A33~B41~C17~DR15	0.00025							A68~B18~DR12	0.0001
		A33~B51~C02~DR11	0.00025							A31~B14~DR01	0.0001
		A29~B07~C07~DR07	0.00024							A01~B14~DR14	0.0001
		A23~B51~C04~DR13	0.00024							A66~B41~DR01	0.0001
		A11~B40~C03~DR14	0.00024							A66~B35~DR01	0.0001
		A11~B51~C04~DR13	0.00024							A02~B57~DR09	0.0001
		A01~B55~C03~DR04	0.00024							A68~B27~DR09	0.0001
		A26~B44~C04~DR03	0.00024							A31~B18~DR15	0.0001
		A03~B27~C02~DR03	0.00024							A31~B59~DR15	0.0001
		A11~B55~C02~DR04	0.00024							A68~B37~DR15	0.0001
		A68~B40~C01~DR14	0.00023							A68~B37~DR14	0.0001
		A11~B52~C07~DR12	0.00023							A24~B14~DR16	0.0001
		A01~B15~C03~DR11	0.00022							A01~B14~DR16	0.0001
		A32~B51~C15~DR03	0.00022							A33~B07~DR16	0.0001
		A31~B44~C04~DR07	0.00022							A31~B07~DR01	0.0001
		A03~B40~C02~DR11	0.00022							A31~B35~DR01	0.0001
		A25~B55~C03~DR13	0.00021							A11~B39~DR04	0.0001
		A11~B39~C12~DR03	0.00021							A24~B35~DR09	0.0001
		A02~B44~C07~DR07	0.00021							A03~B50~DR01	0.0001
		A26~B15~C07~DR07	0.0002							A26~B44~DR01	0.0001
		A68~B27~C02~DR11	0.0002							A33~B50~DR14	0.0001
		A02~B44~C04~DR03	0.0002							A02~B14~DR11	0.0001
		A68~B07~C07~DR16	0.0002							A03~B38~DR09	0.0001
		A32~B50~C15~DR04	0.00019							A31~B57~DR07	0.0001
		A31~B15~C07~DR15	0.00018							A24~B48~DR13	0.0001
		A01~B49~C12~DR04	0.00018							A26~B48~DR16	0.0001
		A31~B15~C03~DR10	0.00018							A26~B27~DR15	0.0001
		A32~B40~C02~DR11	0.00017							A30~B08~DR13	0.0001
		A24~B55~C01~DR08	0.00017							A24~B08~DR08	0.0001
		A03~B48~C08~DR12	0.00017							A03~B40~DR08	0.0001
		A26~B57~C06~DR13	0.00016							A03~B58~DR08	0.0001
		A68~B51~C15~DR16	0.00016							A11~B58~DR01	0.0001
		A26~B44~C04~DR14	0.00014							A30~B14~DR11	0.0001
		A03~B35~C12~DR01	0.00011							A30~B44~DR11	0.0001
		A24~B44~C01~DR13	0.0001							A25~B35~DR13	0.0001
		A01~B40~C03~DR15	0.00009							A03~B13~DR15	0.0001
		A11~B39~C12~DR10	0.00008							A32~B27~DR14	0.0001
		A11~B41~C17~DR10	0.00008							A32~B15~DR15	0.0001
		A03~B51~C01~DR04	0.00007							A01~B56~DR13	0.0001
		A69~B18~C07~DR09	0.00006							A25~B55~DR07	0.0001
		A02~B27~C02~DR13	0.00006							A11~B18~DR14	0.0001
		A29~B44~C05~DR03	0.00006							A23~B45~DR04	0.0001
		A23~B35~C06~DR13	0.00006							A68~B39~DR04	0.0001
		A11~B14~C08~DR01	0.00006							A30~B39~DR12	0.0001
		A26~B44~C05~DR10	0.00005							A24~B59~DR01	0.0001
		A24~B44~C16~DR10	0.00004							A03~B15~DR08	0.0001
		A03~B03~C04~DR04	0.00003							A33~B38~DR13	0.0001
		A24~B24~C07~DR16	0.00003							A11~B40~DR07	0.0001
		A03~B24~C04~DR04	0.00003							A11~B15~DR01	0.0001
		A24~B03~C07~DR16	0.00003							A33~B27~DR08	0.0001
		A03~B03~C07~DR04	0.00003							A29~B44~DR13	0.0001
		A24~B24~C04~DR16	0.00003							A01~B59~DR14	0.0001
		A03~B24~C07~DR04	0.00003							A02~B53~DR13	0.0001
		A24~B03~C04~DR16	0.00003							A03~B08~DR12	0.0001
		A03~B03~C04~DR16	0.00003							A26~B18~DR03	0.0001
		A24~B24~C07~DR04	0.00003							A26~B39~DR08	0.0001
		A03~B24~C04~DR16	0.00003							A29~B18~DR15	0.0001
		A24~B03~C07~DR04	0.00003							A25~B27~DR07	0.0001
		A03~B03~C07~DR16	0.00003							A26~B40~DR16	0.0001
		A24~B24~C04~DR04	0.00003							A03~B56~DR15	0.0001
		A03~B24~C07~DR16	0.00003							A11~B57~DR04	0.0001
		A24~B03~C04~DR04	0.00003							A02~B14~DR15	0.0001
		A68~B35~C04~DR15	0.00002							A11~B44~DR16	0.0001
										A68~B14~DR12	0.0001
										A03~B14~DR11	0.0001
										A26~B40~DR08	0.0001
										A68~B44~DR03	0.0001
										A68~B07~DR03	0.0001
										A24~B55~DR03	0.0001
										A02~B38~DR03	0.0001
										A29~B44~DR14	0.0001
										A29~B38~DR14	0.0001
										A33~B38~DR07	0.0001
										A33~B37~DR16	0.0001
										A26~B41~DR11	0.0001
										A25~B08~DR03	0.0001
										A33~B55~DR07	0.0001
										A66~B14~DR04	0.0001
										A66~B55~DR13	0.0001
										A23~B15~DR13	0.0001
										A33~B41~DR16	0.0001
										A31~B48~DR04	0.0001
										A33~B14~DR08	0.0001
										A29~B58~DR15	0.0001
										A30~B39~DR13	0.0001
										A30~B27~DR08	0.0001
										A23~B35~DR14	0.0001
										A33~B13~DR01	0.0001
										A11~B52~DR12	0.0001
										A33~B49~DR03	0.0001
										A33~B49~DR15	0.0001
										A32~B51~DR12	0.0001
										A29~B39~DR14	0.0001
										A31~B55~DR16	0.0001
										A23~B38~DR04	0.0001
										A25~B58~DR03	0.0001
										A11~B13~DR12	0.0001
										A02~B55~DR01	0.0001
										A68~B13~DR03	0.0001
										A24~B50~DR09	0.0001
										A30~B53~DR11	0.0001
										A26~B27~DR16	0.0001
										A25~B40~DR01	0.0001
										A30~B40~DR03	0.0001
										A26~B27~DR12	0.0001
										A69~B08~DR16	0.0001
										A32~B50~DR15	0.0001
										A32~B08~DR04	0.0001
										A68~B55~DR07	0.0001
										A29~B13~DR11	0.0001
										A26~B13~DR16	0.0001
										A68~B55~DR15	0.0001
										A30~B07~DR16	0.0001
										A26~B45~DR13	0.0001
										A68~B50~DR10	0.0001
										A32~B56~DR13	0.0001
										A29~B08~DR01	0.0001
										A68~B38~DR04	0.0001
										A69~B08~DR07	0.0001
										A01~B07~DR12	0.0001
										A01~B48~DR12	0.0001
										A29~B13~DR03	0.0001
										A01~B27~DR01	0.0001
										A32~B39~DR13	0.0001
										A30~B38~DR16	0.0001
										A31~B58~DR16	0.0001
										A32~B58~DR08	0.0001
										A24~B14~DR08	0.0001
										A31~B40~DR14	0.0001
										A23~B15~DR14	0.0001
										A01~B48~DR03	0.0001
										A01~B47~DR11	0.0001
										A32~B27~DR15	0.0001
										A25~B50~DR12	0.0001
										A30~B53~DR15	0.0001
										A33~B15~DR04	0.0001
										A66~B07~DR03	0.0001
										A01~B48~DR15	0.0001
										A23~B15~DR15	0.0001
										A23~B38~DR13	0.0001
										A68~B39~DR07	0.0001
										A68~B39~DR13	0.0001
										A66~B40~DR13	0.0001
										A30~B38~DR08	0.0001
										A30~B48~DR08	0.0001
										A32~B53~DR11	0.0001
										A33~B13~DR03	0.0001
										A03~B57~DR10	0.0001
										A23~B13~DR09	0.0001
										A30~B13~DR09	0.0001
										A03~B50~DR14	0.0001
										A38~B44~DR07	0.0001
										A25~B44~DR03	0.0001
										A01~B44~DR08	0.0001
										A01~B56~DR08	0.0001
										A26~B15~DR07	0.0001
										A23~B56~DR04	0.0001
										A03~B55~DR09	0.0001
										A26~B40~DR13	0.0001
										A29~B44~DR07	0.0001
										A33~B56~DR01	0.0001
										A33~B39~DR04	0.0001
										A33~B40~DR16	0.0001
										A01~B53~DR14	0.0001
										A11~B59~DR11	0.0001
										A31~B15~DR15	0.0001
										A11~B52~DR14	0.0001
										A29~B51~DR07	0.0001
										A01~B53~DR15	0.0001
										A22~B55~DR14	0.0001
										A33~B38~DR15	0.0001
										A30~B38~DR14	0.0001
										A30~B08~DR11	0.0001
										A69~B55~DR03	0.0001
										A26~B14~DR03	0.0001
										A29~B38~DR11	0.0001
										A23~B57~DR01	0.0001
										A11~B03~DR03	0.0001
										A02~B19~DR03	0.0001
										A30~B40~DR04	0.0001
										A32~B07~DR12	0.0001
										A30~B49~DR01	0.0001
										A23~B52~DR07	0.0001
										A68~B42~DR03	0.0001
										A25~B41~DR13	0.0001
										A25~B07~DR03	0.0001
										A30~B51~DR10	0.0001
										A26~B44~DR12	0.0001
										A25~B51~DR07	0.0001
										A26~B40~DR12	0.0001
										A24~B15~DR09	0.0001
										A31~B35~DR09	0.0001
										A30~B27~DR14	0.0001
										A68~B27~DR08	0.0001
										A26~B15~DR12	0.0001
										A68~B40~DR03	0.0001
										A26~B48~DR12	0.0001
										A36~B35~DR15	0.0001
										A24~B14~DR03	0.0001
										A69~B41~DR07	0.0001
										A68~B56~DR03	0.0001
										A69~B13~DR03	0.0001
										A33~B50~DR03	0.0001
										A02~B39~DR10	0.0001
										A01~B48~DR09	0.0001
										A01~B52~DR12	0.0001
										A01~B48~DR14	0.0001
										A11~B48~DR12	0.0001
										A03~B56~DR13	0.0001
										A68~B07~DR08	0.0001
										A68~B34~DR13	0.0001
										A68~B14~DR03	0.0001
										A32~B14~DR07	0.0001
										A68~B55~DR14	0.0001
										A31~B40~DR09	0.0001
										A26~B52~DR10	0.0001
										A24~B54~DR14	0.0001
										A01~B47~DR10	0.0001
										A30~B38~DR12	0.0001
										A69~B46~DR13	0.0001
										A30~B27~DR10	0.0001
										A03~B53~DR03	0.0001
										A30~B08~DR14	0.0001
										A29~B14~DR16	0.0001
										A29~B14~DR14	0.0001
										A26~B37~DR09	0.0001
										A66~B57~DR04	0.0001
										A66~B52~DR07	0.0001
										A66~B35~DR14	0.0001
										A68~B13~DR16	0.0001
										A31~B49~DR16	0.0001
										A02~B66~DR09	0.0001
										A66~B46~DR09	0.0001
										A25~B50~DR03	0.0001
										A26~B55~DR09	0.0001
										A69~B52~DR07	0.0001
										A24~B48~DR09	0.0001
										A69~B55~DR08	0.0001
										A33~B73~DR08	0.0001
										A29~B49~DR07	0.0001
										A02~B56~DR15	0.0001
										A02~B48~DR15	0.0001
										A31~B48~DR15	0.0001
										A68~B41~DR07	0.0001
										A68~B41~DR08	0.0001
										A24~B37~DR09	0.0001
										A31~B57~DR15	0.0001
										A11~B73~DR04	0.0001
										A23~B58~DR13	0.0001
										A31~B38~DR13	0.0001
										A33~B51~DR08	0.0001
										A29~B44~DR12	0.0001
										A69~B58~DR08	0.0001
										A30~B08~DR04	0.0001
										A02~B82~DR03	0.0001
										A74~B58~DR15	0.0001
										A23~B04~DR10	0.0001
										A69~B15~DR13	0.0001
										A33~B50~DR08	0.0001
										A03~B47~DR15	0.0001
										A01~B08~DR02	0.0001
										A31~B14~DR10	0.0001
										A29~B51~DR14	0.0001
										A32~B58~DR10	0.0001
										A25~B55~DR14	0.0001
										A23~B14~DR08	0.0001
										A68~B39~DR09	0.0001
										A69~B44~DR13	0.0001
										A25~B52~DR03	0.0001
										A23~B50~DR10	0.0001
										A30~B37~DR11	0.0001
										A31~B13~DR15	0.0001
										A01~B40~DR11	0.0000
										A01~B40~DR13	0.0000
										A02~B57~DR11	0.0000
										A03~B15~DR14	0.0000
										A03~B27~DR14	0.0000
										A24~B27~DR14	0.0000
										A26~B35~DR07	0.0000
										A02~B18~DR07	0.0000
										A29~B38~DR01	0.0000
										A29~B18~DR01	0.0000
										A02~B38~DR01	0.0000
										A29~B35~DR04	0.0000
										A01~B18~DR01	0.0000
										A02~B52~DR07	0.0000
										A03~B52~DR01	0.0000
										A31~B52~DR11	0.0000
										A31~B40~DR16	0.0000
										A02~B52~DR16	0.0000
										A31~B40~DR11	0.0000
										A31~B44~DR11	0.0000
										A31~B40~DR07	0.0000
										A68~B44~DR16	0.0000
										A68~B44~DR07	0.0000
										A02~B18~DR13	0.0000
										A11~B15~DR13	0.0000
										A24~B52~DR13	0.0000
										A02~B13~DR11	0.0000
										A30~B35~DR07	0.0000
										A66~B41~DR11	0.0000
										A66~B51~DR07	0.0000
										A66~B51~DR11	0.0000
										A66~B13~DR04	0.0000
										A66~B35~DR07	0.0000
										A66~B35~DR04	0.0000
										A66~B41~DR15	0.0000
										A66~B07~DR15	0.0000
										A66~B07~DR04	0.0000
										A26~B27~DR04	0.0000
										A03~B27~DR13	0.0000
										A03~B44~DR13	0.0000
										A26~B18~DR14	0.0000
										A68~B18~DR04	0.0000
										A68~B27~DR14	0.0000
										A26~B35~DR13	0.0000
										A03~B58~DR07	0.0000
										A03~B37~DR07	0.0000
										A23~B13~DR07	0.0000
										A23~B13~DR04	0.0000
										A23~B58~DR07	0.0000
										A03~B41~DR07	0.0000
										A23~B58~DR04	0.0000
										A23~B37~DR07	0.0000
										A02~B37~DR13	0.0000
										A32~B37~DR15	0.0000
										A02~B37~DR15	0.0000
										A32~B07~DR10	0.0000
										A32~B07~DR15	0.0000
										A32~B07~DR07	0.0000
										A32~B13~DR15	0.0000
										A02~B13~DR10	0.0000
										A32~B27~DR13	0.0000
										A11~B27~DR07	0.0000
										A11~B27~DR13	0.0000
										A29~B58~DR11	0.0000
										A29~B41~DR16	0.0000
										A29~B41~DR11	0.0000
										A03~B38~DR03	0.0000
										A68~B38~DR13	0.0000
										A24~B53~DR11	0.0000
										A11~B53~DR07	0.0000
										A24~B55~DR07	0.0000
										A11~B53~DR11	0.0000
										A24~B49~DR03	0.0000
										A24~B41~DR03	0.0000
										A24~B41~DR04	0.0000
										A33~B14~DR04	0.0000
										A03~B14~DR04	0.0000
										A33~B44~DR01	0.0000
										A33~B44~DR04	0.0000
										A01~B39~DR04	0.0000
										A01~B39~DR16	0.0000
										A01~B50~DR04	0.0000
										A01~B50~DR03	0.0000
										A02~B50~DR01	0.0000
										A23~B07~DR03	0.0000
										A23~B07~DR01	0.0000
										A23~B50~DR01	0.0000
										A11~B13~DR11	0.0000
										A68~B13~DR11	0.0000
										A11~B07~DR13	0.0000
										A11~B58~DR11	0.0000
										A68~B13~DR15	0.0000
										A24~B58~DR11	0.0000
										A24~B58~DR15	0.0000
										A26~B07~DR04	0.0000
										A29~B38~DR10	0.0000
										A26~B07~DR10	0.0000
										A29~B51~DR11	0.0000
										A29~B51~DR10	0.0000
										A01~B39~DR01	0.0000
										A01~B08~DR01	0.0000
										A02~B56~DR03	0.0000
										A01~B56~DR03	0.0000
										A01~B56~DR11	0.0000
										A32~B51~DR01	0.0000
										A01~B51~DR03	0.0000
										A02~B18~DR08	0.0000
										A68~B35~DR10	0.0000
										A68~B51~DR08	0.0000
										A68~B51~DR10	0.0000
										A33~B44~DR16	0.0000
										A01~B44~DR16	0.0000
										A33~B35~DR07	0.0000
										A11~B52~DR16	0.0000
										A03~B52~DR16	0.0000
										A33~B38~DR14	0.0000
										A33~B35~DR14	0.0000
										A33~B52~DR16	0.0000
										A03~B08~DR08	0.0000
										A02~B08~DR08	0.0000
										A24~B13~DR11	0.0000
										A69~B49~DR07	0.0000
										A69~B40~DR07	0.0000
										A24~B49~DR07	0.0000
										A69~B40~DR13	0.0000
										A30~B18~DR01	0.0000
										A69~B49~DR04	0.0000
										A69~B35~DR13	0.0000
										A02~B49~DR15	0.0000
										A29~B13~DR13	0.0000
										A29~B35~DR13	0.0000
										A26~B46~DR08	0.0000
										A02~B38~DR08	0.0000
										A26~B46~DR14	0.0000
										A02~B46~DR14	0.0000
										A26~B38~DR08	0.0000
										A32~B18~DR01	0.0000
										A32~B35~DR01	0.0000
										A26~B07~DR13	0.0000
										A01~B08~DR10	0.0000
										A11~B37~DR10	0.0000
										A11~B37~DR14	0.0000
										A11~B41~DR11	0.0000
										A68~B52~DR03	0.0000
										A11~B08~DR15	0.0000
										A26~B52~DR04	0.0000
										A11~B38~DR15	0.0000
										A69~B38~DR04	0.0000
										A69~B38~DR11	0.0000
										A69~B51~DR04	0.0000
										A32~B44~DR01	0.0000
										A33~B39~DR03	0.0000
										A33~B39~DR16	0.0000
										A01~B15~DR15	0.0000
										A01~B07~DR13	0.0000
										A01~B51~DR10	0.0000
										A24~B37~DR11	0.0000
										A24~B51~DR10	0.0000
										A11~B08~DR09	0.0000
										A02~B52~DR09	0.0000
										A11~B08~DR04	0.0000
										A02~B08~DR04	0.0000
										A11~B52~DR09	0.0000
										A29~B08~DR03	0.0000
										A02~B18~DR09	0.0000
										A29~B52~DR03	0.0000
										A29~B08~DR04	0.0000
										A68~B57~DR07	0.0000
										A68~B57~DR13	0.0000
										A02~B57~DR14	0.0000
										A32~B57~DR14	0.0000
										A32~B27~DR16	0.0000
										A24~B57~DR16	0.0000
										A32~B57~DR07	0.0000
										A02~B49~DR11	0.0000
										A23~B18~DR14	0.0000
										A02~B49~DR14	0.0000
										A23~B18~DR11	0.0000
										A02~B27~DR14	0.0000
										A02~B27~DR07	0.0000
										A01~B27~DR10	0.0000
										A03~B44~DR10	0.0000
										A03~B27~DR07	0.0000
										A03~B44~DR03	0.0000
										A11~B08~DR07	0.0000
										A03~B08~DR07	0.0000
										A11~B44~DR03	0.0000
										A23~B55~DR11	0.0000
										A03~B55~DR07	0.0000
										A01~B38~DR15	0.0000
										A24~B08~DR14	0.0000
										A03~B51~DR10	0.0000
										A24~B07~DR08	0.0000
										A24~B38~DR10	0.0000
										A24~B08~DR11	0.0000
										A68~B49~DR11	0.0000
										A68~B49~DR14	0.0000
										A23~B55~DR14	0.0000
										A24~B49~DR14	0.0000
										A23~B55~DR13	0.0000
										A23~B49~DR12	0.0000
										A23~B38~DR12	0.0000
										A68~B49~DR12	0.0000
										A11~B13~DR04	0.0000
										A30~B07~DR15	0.0000
										A11~B13~DR15	0.0000
										A30~B07~DR04	0.0000
										A11~B07~DR04	0.0000
										A26~B40~DR07	0.0000
										A24~B51~DR16	0.0000
										A26~B57~DR13	0.0000
										A68~B57~DR11	0.0000
										A03~B37~DR11	0.0000
										A24~B50~DR14	0.0000
										A32~B50~DR11	0.0000
										A32~B41~DR04	0.0000
										A32~B41~DR11	0.0000
										A03~B18~DR15	0.0000
										A25~B18~DR01	0.0000
										A25~B51~DR15	0.0000
										A25~B35~DR01	0.0000
										A32~B51~DR09	0.0000
										A32~B35~DR09	0.0000
										A01~B55~DR11	0.0000
										A24~B08~DR13	0.0000
										A01~B08~DR15	0.0000
										A03~B44~DR15	0.0000
										A03~B27~DR15	0.0000
										A25~B18~DR12	0.0000
										A25~B40~DR12	0.0000
										A25~B40~DR15	0.0000
										A11~B40~DR15	0.0000
										A25~B27~DR12	0.0000
										A03~B18~DR12	0.0000
										A11~B07~DR12	0.0000
										A02~B07~DR12	0.0000
										A23~B07~DR12	0.0000
										A23~B35~DR12	0.0000
										A23~B35~DR15	0.0000
										A30~B37~DR08	0.0000
										A30~B07~DR08	0.0000
										A02~B37~DR08	0.0000
										A32~B07~DR16	0.0000
										A29~B35~DR16	0.0000
										A32~B07~DR04	0.0000
										A29~B07~DR16	0.0000
										A33~B37~DR10	0.0000
										A01~B18~DR10	0.0000
										A33~B37~DR11	0.0000
										A33~B18~DR10	0.0000
										A02~B37~DR11	0.0000
										A32~B44~DR10	0.0000
										A02~B38~DR10	0.0000
										A32~B37~DR13	0.0000
										A32~B38~DR10	0.0000
										A01~B13~DR13	0.0000
										A68~B49~DR01	0.0000
										A23~B35~DR01	0.0000
										A02~B40~DR01	0.0000
										A23~B40~DR09	0.0000
										A02~B49~DR09	0.0000
										A23~B40~DR01	0.0000
										A24~B07~DR09	0.0000
										A24~B40~DR09	0.0000
										A11~B54~DR15	0.0000
										A11~B54~DR04	0.0000
										A02~B54~DR15	0.0000
										A03~B54~DR15	0.0000
										A03~B54~DR04	0.0000
										A33~B55~DR15	0.0000
										A02~B55~DR13	0.0000
										A33~B40~DR15	0.0000
										A03~B40~DR13	0.0000
										A33~B49~DR13	0.0000
										A03~B49~DR13	0.0000
										A33~B40~DR04	0.0000
										A33~B58~DR04	0.0000
										A03~B55~DR15	0.0000
										A32~B18~DR04	0.0000
										A32~B14~DR01	0.0000
										A32~B14~DR11	0.0000
										A29~B14~DR11	0.0000
										A32~B27~DR01	0.0000
										A32~B15~DR04	0.0000
										A68~B07~DR14	0.0000
										A24~B07~DR14	0.0000
										A32~B07~DR08	0.0000
										A32~B27~DR08	0.0000
										A68~B15~DR08	0.0000
										A68~B15~DR01	0.0000
										A03~B13~DR08	0.0000
										A02~B13~DR08	0.0000
										A26~B49~DR13	0.0000
										A26~B49~DR11	0.0000
										A24~B40~DR01	0.0000
										A68~B15~DR11	0.0000
										A03~B40~DR11	0.0000
										A68~B07~DR07	0.0000
										A68~B40~DR07	0.0000
										A11~B41~DR07	0.0000
										A11~B07~DR03	0.0000
										A11~B07~DR07	0.0000
										A03~B15~DR07	0.0000
										A03~B15~DR01	0.0000
										A24~B15~DR07	0.0000
										A68~B50~DR04	0.0000
										A68~B50~DR11	0.0000
										A24~B50~DR04	0.0000
										A32~B18~DR10	0.0000
										A24~B15~DR10	0.0000
										A24~B18~DR10	0.0000
										A68~B55~DR03	0.0000
										A03~B55~DR03	0.0000
										A03~B18~DR03	0.0000
										A32~B55~DR10	0.0000
										A03~B55~DR10	0.0000
										A32~B18~DR03	0.0000
										A32~B51~DR13	0.0000
										A32~B40~DR13	0.0000
										A32~B40~DR11	0.0000
										A03~B08~DR04	0.0000
										A23~B13~DR11	0.0000
										A02~B14~DR13	0.0000
										A02~B58~DR07	0.0000
										A03~B14~DR03	0.0000
										A33~B08~DR13	0.0000
										A02~B50~DR13	0.0000
										A29~B37~DR13	0.0000
										A68~B51~DR01	0.0000
										A33~B15~DR13	0.0000
										A24~B18~DR09	0.0000
										A23~B18~DR10	0.0000
										A30~B44~DR10	0.0000
										A23~B18~DR07	0.0000
										A30~B18~DR07	0.0000
										A23~B44~DR10	0.0000
										A30~B13~DR10	0.0000
										A24~B13~DR10	0.0000
										A32~B38~DR04	0.0000
										A01~B13~DR11	0.0000
										A30~B35~DR13	0.0000
										A02~B39~DR15	0.0000
										A32~B39~DR11	0.0000
										A32~B51~DR07	0.0000
										A32~B39~DR16	0.0000
										A24~B39~DR07	0.0000
										A32~B55~DR16	0.0000
										A32~B55~DR07	0.0000
										A01~B14~DR07	0.0000
										A01~B07~DR14	0.0000
										A01~B07~DR10	0.0000
										A24~B50~DR16	0.0000
										A24~B51~DR01	0.0000
										A11~B41~DR01	0.0000
										A11~B41~DR04	0.0000
										A11~B37~DR01	0.0000
										A29~B18~DR16	0.0000
										A29~B44~DR16	0.0000
										A33~B44~DR12	0.0000
										A02~B14~DR12	0.0000
										A33~B15~DR01	0.0000
										A69~B14~DR01	0.0000
										A69~B44~DR01	0.0000
										A01~B15~DR01	0.0000
										A69~B44~DR04	0.0000
										A01~B44~DR01	0.0000
										A69~B15~DR04	0.0000
										A69~B44~DR12	0.0000
										A02~B15~DR12	0.0000
										A69~B15~DR12	0.0000
										A26~B58~DR16	0.0000
										A03~B08~DR11	0.0000
										A68~B39~DR11	0.0000
										A31~B08~DR03	0.0000
										A01~B49~DR03	0.0000
										A31~B08~DR01	0.0000
										A31~B49~DR03	0.0000
										A32~B39~DR09	0.0000
										A32~B27~DR09	0.0000
										A26~B47~DR01	0.0000
										A02~B47~DR01	0.0000
										A26~B41~DR15	0.0000
										A02~B47~DR15	0.0000
										A26~B41~DR01	0.0000
										A24~B18~DR08	0.0000
										A24~B41~DR15	0.0000
										A24~B41~DR01	0.0000
										A26~B47~DR08	0.0000
										A26~B15~DR08	0.0000
										A02~B47~DR08	0.0000
										A24~B47~DR15	0.0000
										A26~B18~DR15	0.0000
										A03~B52~DR13	0.0000
										A31~B14~DR15	0.0000
										A31~B52~DR13	0.0000
										A26~B50~DR01	0.0000
										A23~B18~DR16	0.0000
										A29~B51~DR16	0.0000
										A23~B51~DR11	0.0000
										A11~B49~DR04	0.0000
										A23~B08~DR03	0.0000
										A29~B14~DR13	0.0000
										A24~B14~DR13	0.0000
										A24~B14~DR04	0.0000
										A29~B55~DR13	0.0000
										A29~B14~DR07	0.0000
										A31~B18~DR07	0.0000
										A31~B18~DR14	0.0000
										A31~B27~DR07	0.0000
										A33~B50~DR16	0.0000
										A23~B35~DR16	0.0000
										A33~B50~DR04	0.0000
										A33~B35~DR04	0.0000
										A03~B50~DR11	0.0000
										A23~B07~DR16	0.0000
										A03~B50~DR16	0.0000
										A23~B07~DR11	0.0000
										A26~B58~DR11	0.0000
										A26~B37~DR13	0.0000
										A26~B37~DR11	0.0000
										A33~B49~DR14	0.0000
										A01~B52~DR11	0.0000
										A33~B08~DR08	0.0000
										A01~B52~DR08	0.0000
										A33~B08~DR11	0.0000
										A33~B52~DR11	0.0000
										A03~B57~DR03	0.0000
										A26~B57~DR03	0.0000
										A26~B57~DR07	0.0000
										A29~B45~DR15	0.0000
										A29~B52~DR15	0.0000
										A24~B57~DR03	0.0000
										A23~B27~DR04	0.0000
										A23~B39~DR03	0.0000
										A31~B41~DR04	0.0000
										A23~B27~DR07	0.0000
										A31~B41~DR07	0.0000
										A23~B41~DR15	0.0000
										A31~B50~DR15	0.0000
										A24~B27~DR15	0.0000
										A31~B50~DR04	0.0000
										A31~B27~DR15	0.0000
										A24~B27~DR03	0.0000
										A24~B52~DR11	0.0000
										A68~B52~DR11	0.0000
										A26~B08~DR15	0.0000
										A02~B08~DR15	0.0000
										A02~B08~DR10	0.0000
										A68~B37~DR10	0.0000
										A68~B37~DR07	0.0000
										A24~B37~DR07	0.0000
										A11~B54~DR07	0.0000
										A68~B54~DR13	0.0000
										A68~B54~DR07	0.0000
										A02~B54~DR13	0.0000
										A02~B54~DR07	0.0000
										A11~B50~DR13	0.0000
										A03~B58~DR11	0.0000
										A03~B51~DR14	0.0000
										A02~B41~DR10	0.0000
										A02~B40~DR10	0.0000
										A24~B41~DR11	0.0000
										A29~B48~DR04	0.0000
										A29~B48~DR14	0.0000
										A03~B13~DR04	0.0000
										A02~B44~DR14	0.0000
										A03~B48~DR04	0.0000
										A03~B48~DR14	0.0000
										A11~B08~DR11	0.0000
										A23~B14~DR11	0.0000
										A11~B14~DR11	0.0000
										A02~B48~DR11	0.0000
										A24~B07~DR12	0.0000
										A03~B35~DR12	0.0000
										A26~B13~DR01	0.0000
										A26~B35~DR12	0.0000
										A03~B13~DR12	0.0000
										A24~B07~DR16	0.0000
										A33~B14~DR16	0.0000
										A02~B14~DR16	0.0000
										A23~B27~DR01	0.0000
										A33~B27~DR10	0.0000
										A33~B27~DR01	0.0000
										A11~B39~DR13	0.0000
										A24~B27~DR01	0.0000
										A03~B13~DR13	0.0000
										A02~B13~DR16	0.0000
										A01~B41~DR11	0.0000
										A30~B27~DR04	0.0000
										A30~B27~DR11	0.0000
										A31~B40~DR01	0.0000
										A11~B40~DR01	0.0000
										A31~B27~DR01	0.0000
										A29~B50~DR07	0.0000
										A31~B07~DR10	0.0000
										A29~B50~DR10	0.0000
										A31~B07~DR07	0.0000
										A31~B50~DR10	0.0000
										A29~B41~DR03	0.0000
										A29~B41~DR10	0.0000
										A31~B41~DR03	0.0000
										A31~B50~DR03	0.0000
										A01~B44~DR10	0.0000
										A11~B37~DR15	0.0000
										A11~B44~DR10	0.0000
										A26~B39~DR03	0.0000
										A29~B51~DR15	0.0000
										A29~B51~DR04	0.0000
										A26~B15~DR04	0.0000
										A26~B44~DR10	0.0000
										A32~B08~DR10	0.0000
										A32~B08~DR15	0.0000
										A26~B44~DR03	0.0000
										A11~B50~DR15	0.0000
										A03~B41~DR15	0.0000
										A66~B07~DR13	0.0000
										A33~B08~DR01	0.0000
										A11~B14~DR16	0.0000
										A11~B08~DR16	0.0000
										A02~B08~DR16	0.0000
										A01~B08~DR04	0.0000
										A11~B51~DR16	0.0000
										A11~B49~DR16	0.0000
										A23~B51~DR09	0.0000
										A11~B49~DR09	0.0000
										A11~B55~DR09	0.0000
										A02~B55~DR09	0.0000
										A02~B38~DR07	0.0000
										A32~B38~DR07	0.0000
										A24~B38~DR16	0.0000
										A01~B38~DR16	0.0000
										A24~B44~DR07	0.0000
										A24~B38~DR07	0.0000
										A01~B38~DR07	0.0000
										A01~B38~DR10	0.0000
										A26~B50~DR14	0.0000
										A01~B50~DR14	0.0000
										A26~B40~DR14	0.0000
										A03~B15~DR10	0.0000
										A24~B14~DR11	0.0000
										A24~B14~DR07	0.0000
										A03~B14~DR07	0.0000
										A26~B48~DR11	0.0000
										A01~B48~DR11	0.0000
										A26~B14~DR04	0.0000
										A33~B48~DR01	0.0000
										A26~B14~DR01	0.0000
										A33~B48~DR04	0.0000
										A03~B41~DR16	0.0000
										A24~B08~DR04	0.0000
										A36~B18~DR04	0.0000
[truncated: 1,661 more rows]

## Sheet: HSCT candidates haplotype
Name	Frequency	Name	Frequency	Name	Frequency	Name	Frequency	Name	Frequency	Name	Frequency
A24~B35~C04	0.04436	A24~B35~C04~DR11	0.01888	A24~B35~C04~DR11~DQ03	0.03138	A24~B35~C04~DR11~DQ03~DP04	0.017	A24~B35~DR11	0.01979	DR11~DQ03~DP04	0.13522
A03~B35~C04	0.03037	A23~B49~C07~DR11	0.01471	A23~B49~C07~DR11~DQ03	0.01385	A02~B35~C04~DR04~DQ03~DP02	0.01418	A03~B35~DR11	0.01383	DR04~DQ03~DP04	0.06251
A23~B49~C07	0.02489	A03~B35~C04~DR11	0.01373	A02~B13~C06~DR07~DQ02	0.01316	A23~B49~C07~DR11~DQ03~DP04	0.01282	A02~B51~DR11	0.01231	DR15~DQ06~DP04	0.05456
A01~B35~C04	0.02118	A02~B13~C06~DR07	0.01109	A02~B35~C04~DR04~DQ03	0.01215	A02~B51~C15~DR11~DQ03~DP04	0.0116	A02~B35~DR04	0.01123	DR03~DQ02~DP04	0.05063
A11~B35~C04	0.01951	A02~B35~C04~DR11	0.01108	A03~B35~C04~DR01~DQ05	0.01111	A11~B52~C12~DR15~DQ06~DP04	0.0116	A23~B49~DR11	0.01091	DR01~DQ05~DP04	0.03954
A03~B07~C07	0.0189	A01~B08~C07~DR03	0.01028	A01~B08~C07~DR03~DQ02	0.01091	A02~B13~C06~DR07~DQ02~DP04	0.01031	A02~B50~DR07	0.01009	DR14~DQ05~DP04	0.03902
A02~B35~C04	0.01752	A33~B14~C08~DR01	0.01024	A03~B07~C07~DR15~DQ06	0.01059	A02~B08~C07~DR03~DQ02~DP04	0.01031	A33~B14~DR01	0.01006	DR04~DQ03~DP02	0.03635
A02~B50~C06	0.01531	A24~B35~C04~DR04	0.01024	A01~B35~C04~DR11~DQ03	0.01022	A02~B50~C06~DR07~DQ02~DP04	0.00902	A03~B07~DR15	0.00929	DR13~DQ06~DP04	0.03531
A24~B51~C15	0.01467	A24~B51~C15~DR11	0.01004	A33~B14~C08~DR01~DQ05	0.01012	A24~B35~C04~DR11~DQ03~DP02	0.00902	A02~B51~DR04	0.00902	DR11~DQ03~DP02	0.03361
A33~B14~C08	0.01346	A03~B07~C07~DR15	0.00928	A11~B52~C12~DR15~DQ06	0.01009	A02~B35~C04~DR11~DQ03~DP04	0.00862	A02~B44~DR11	0.00901	DR16~DQ05~DP04	0.03122
A02~B44~C05	0.01338	A02~B18~C07~DR11	0.00872	A02~B18~C07~DR11~DQ03	0.01006	A26~B08~C07~DR03~DQ02~DP04	0.00773	A01~B08~DR03	0.009	DR13~DQ06~DP02	0.02999
A02~B49~C07	0.01321	A02~B50~C06~DR07	0.00872	A26~B08~C07~DR03~DQ02	0.00903	A03~B08~C07~DR03~DQ02~DP04	0.00773	A24~B51~DR11	0.00894	DR07~DQ02~DP04	0.02667
A02~B13~C06	0.01294	A24~B35~C04~DR13	0.00834	A02~B50~C06~DR07~DQ02	0.00872	A03~B35~C04~DR13~DQ06~DP04	0.00773	A02~B51~DR13	0.00893	DR15~DQ06~DP02	0.01745
A02~B51~C15	0.01191	A11~B52~C12~DR15	0.0079	A03~B35~C04~DR13~DQ06	0.0081	A03~B35~C04~DR04~DQ03~DP04	0.00773	A03~B44~DR04	0.00881	DR07~DQ02~DP17	0.01506
A11~B52~C12	0.01125	A26~B08~C07~DR03	0.00768	A02~B51~C15~DR11~DQ03	0.00802	A02~B07~C07~DR15~DQ06~DP04	0.00735	A02~B18~DR11	0.00863	DR07~DQ02~DP02	0.0131
A26~B38~C12	0.0112	A03~B35~C04~DR04	0.00721	A03~B08~C07~DR03~DQ02	0.00796	A03~B07~C07~DR15~DQ06~DP04	0.00688	A24~B35~DR04	0.00849	DR11~DQ03~DP03	0.0116
A24~B07~C07	0.01049	A01~B35~C04~DR11	0.00719	A24~B35~C04~DR04~DQ03	0.00669	A02~B35~C04~DR13~DQ06~DP02	0.00644	A01~B51~DR11	0.0084	DR13~DQ03~DP04	0.01068
A02~B40~C03	0.00984	A24~B18~C12~DR11	0.00715	A03~B07~C07~DR11~DQ03	0.0066	A01~B35~C06~DR11~DQ03~DP04	0.00644	A24~B18~DR11	0.00813	DR04~DQ03~DP03	0.0105
A68~B35~C04	0.00947	A03~B35~C04~DR13	0.0065	A24~B07~C07~DR15~DQ06	0.00607	A03~B18~C12~DR11~DQ03~DP04	0.00644	A01~B35~DR11	0.00805	DR14~DQ05~DP02	0.01002
A30~B35~C04	0.00946	A03~B08~C07~DR03	0.00647	A26~B38~C12~DR11~DQ03	0.00607	A33~B14~C08~DR01~DQ05~DP04	0.00644	A03~B35~DR04	0.00788	DR03~DQ02~DP02	0.00981
A02~B51~C16	0.00938	A02~B44~C05~DR04	0.00634	A03~B35~C04~DR04~DQ03	0.00607	A02~B49~C07~DR01~DQ05~DP04	0.00515	A11~B52~DR15	0.00751	DR10~DQ05~DP04	0.00932
A02~B07~C07	0.00931	A02~B51~C16~DR11	0.00599	A02~B51~C16~DR11~DQ03	0.00607	A26~B38~C12~DR03~DQ02~DP04	0.00515	A02~B44~DR04	0.00735	DR08~DQ03~DP04	0.0089
A01~B08~C07	0.0091	A11~B35~C04~DR01	0.00588	A02~B44~C05~DR04~DQ03	0.00607	A01~B18~C07~DR04~DQ03~DP04	0.00515	A02~B07~DR15	0.00714	DR03~DQ02~DP03	0.00838
A01~B57~C06	0.00872	A24~B07~C07~DR15	0.00567	A03~B18~C12~DR11~DQ03	0.00607	A03~B35~C04~DR01~DQ05~DP04	0.00515	A02~B13~DR07	0.00712	DR08~DQ04~DP04	0.00829
A32~B35~C04	0.00871	A30~B35~C04~DR04	0.00555	A02~B35~C04~DR11~DQ03	0.00557	A02~B44~C05~DR11~DQ03~DP04	0.00515	A02~B51~DR14	0.00671	DR11~DQ03~DP14	0.008
A02~B38~C12	0.00852	A02~B40~C03~DR13	0.00531	A02~B35~C04~DR14~DQ05	0.00557	A02~B41~C17~DR04~DQ03~DP04	0.00509	A03~B35~DR13	0.00638	DR12~DQ03~DP04	0.00799
A30~B13~C06	0.00847	A02~B49~C07~DR13	0.00506	A11~B35~C04~DR14~DQ05	0.00506	A24~B35~C04~DR11~DQ03~DP03	0.0043	A24~B35~DR14	0.006	DR01~DQ05~DP02	0.00739
A02~B18~C07	0.00839	A01~B52~C12~DR15	0.00469	A30~B13~C06~DR07~DQ02	0.00506	A02~B18~C12~DR11~DQ03~DP04	0.00387	A32~B35~DR11	0.00593	DR10~DQ05~DP02	0.00718
A24~B18~C12	0.00831	A03~B18~C12~DR11	0.00468	A24~B52~C12~DR15~DQ06	0.00447	A02~B51~C14~DR04~DQ03~DP04	0.00387	A11~B35~DR01	0.00592	DR13~DQ06~DP09	0.00708
A24~B55~C01	0.00794	A02~B38~C12~DR13	0.00452	A24~B51~C16~DR11~DQ03	0.00421	A01~B57~C06~DR11~DQ03~DP04	0.00387	A03~B51~DR04	0.00562	DR04~DQ04~DP04	0.00695
A29~B07~C15	0.00792	A02~B51~C14~DR04	0.00448	A03~B35~C06~DR11~DQ03	0.00405	A23~B49~C07~DR11~DQ03~DP02	0.00387	A26~B38~DR11	0.00545	DR11~DQ03~DP13	0.00694
A01~B37~C06	0.00789	A02~B35~C04~DR04	0.00442	A01~B35~C06~DR07~DQ02	0.00405	A24~B51~C16~DR11~DQ03~DP04	0.00387	A26~B08~DR03	0.00541	DR12~DQ03~DP02	0.00664
A26~B08~C07	0.00784	A24~B07~C07~DR04	0.00436	A02~B35~C04~DR13~DQ06	0.00405	A02~B51~C16~DR11~DQ03~DP04	0.00387	A24~B51~DR04	0.00525	DR11~DQ03~DP10	0.00647
A02~B15~C03	0.00781	A03~B07~C07~DR11	0.00435	A02~B44~C16~DR04~DQ03	0.00405	A24~B50~C06~DR11~DQ03~DP04	0.00387	A25~B18~DR15	0.00504	DR07~DQ02~DP03	0.00641
A24~B18~C07	0.00732	A11~B35~C04~DR15	0.00412	A23~B49~C07~DR07~DQ03	0.00405	A24~B18~C07~DR03~DQ02~DP03	0.00387	A02~B35~DR08	0.00501	DR16~DQ05~DP02	0.00573
A03~B08~C07	0.00711	A24~B18~C07~DR13	0.00396	A11~B51~C15~DR04~DQ03	0.00405	A29~B07~C15~DR13~DQ03~DP02	0.00387	A02~B35~DR11	0.00501	DR15~DQ05~DP02	0.00548
A02~B27~C02	0.00682	A01~B40~C15~DR14	0.00396	A03~B44~C16~DR04~DQ03	0.00405	A68~B51~C15~DR11~DQ03~DP04	0.00387	A01~B52~DR15	0.00486	DR08~DQ04~DP03	0.00538
A02~B51~C14	0.00667	A02~B49~C07~DR11	0.00396	A24~B40~C03~DR04~DQ03	0.00405	A02~B51~C16~DR04~DQ03~DP04	0.00387	A03~B18~DR11	0.00483	DR15~DQ06~DP03	0.0053
A24~B50~C06	0.00613	A01~B35~C06~DR07	0.00396	A30~B13~C06~DR13~DQ06	0.00405	A11~B35~C04~DR08~DQ04~DP04	0.00387	A24~B55~DR13	0.00483	DR15~DQ06~DP01	0.00442
A03~B18~C12	0.00604	A02~B44~C05~DR11	0.00396	A01~B27~C07~DR04~DQ03	0.00405	A11~B35~C04~DR14~DQ05~DP04	0.00387	A24~B40~DR04	0.00482	DR01~DQ05~DP03	0.00442
A01~B49~C07	0.00578	A68~B51~C15~DR11	0.00396	A02~B49~C07~DR07~DQ02	0.00405	A03~B35~C06~DR01~DQ05~DP04	0.00387	A02~B35~DR14	0.00478	DR03~DQ02~DP01	0.00439
A01~B18~C07	0.00576	A25~B18~C12~DR15	0.00396	A02~B50~C06~DR03~DQ02	0.00398	A24~B52~C12~DR15~DQ06~DP04	0.00387	A24~B08~DR03	0.00471	DR07~DQ03~DP02	0.00416
A02~B52~C12	0.00575	A30~B35~C06~DR07	0.00396	A24~B18~C12~DR11~DQ03	0.0036	A02~B18~C02~DR04~DQ03~DP04	0.00387	A01~B13~DR07	0.00451	DR04~DQ03~DP14	0.00406
A01~B52~C12	0.00558	A24~B38~C12~DR13	0.00396	A02~B41~C17~DR11~DQ03	0.00336	A03~B07~C07~DR15~DQ06~DP03	0.00343	A01~B15~DR04	0.00441	DR01~DQ05~DP09	0.00405
A26~B55~C03	0.00555	A24~B35~C04~DR01	0.00323	A11~B35~C04~DR11~DQ03	0.00324	A24~B35~C04~DR04~DQ03~DP04	0.00293	A03~B35~DR01	0.00441	DR11~DQ03~DP104	0.00405
A03~B13~C06	0.0055	A02~B49~C07~DR01	0.00321	A24~B49~C07~DR15~DQ06	0.00319	A11~B35~C04~DR11~DQ03~DP04	0.00284	A03~B08~DR03	0.00434	DR13~DQ03~DP03	0.0037
A01~B51~C14	0.00539	A02~B07~C07~DR04	0.00318	A02~B08~C07~DR03~DQ02	0.00311	A23~B49~C07~DR04~DQ03~DP04	0.00264	A02~B44~DR01	0.00429	DR16~DQ05~DP03	0.00358
A01~B35~C06	0.00537	A03~B35~C06~DR11	0.00317	A24~B18~C07~DR13~DQ06	0.00304	A03~B44~C01~DR04~DQ03~DP04	0.00258	A11~B35~DR13	0.00418	DR08~DQ04~DP02	0.00323
A24~B51~C16	0.00531	A23~B49~C07~DR15	0.00317	A03~B44~C04~DR04~DQ03	0.00304	A01~B18~C07~DR03~DQ02~DP09	0.00258	A26~B51~DR11	0.00406	DR15~DQ05~DP09	0.00304
A68~B51~C15	0.005	A24~B40~C15~DR04	0.00317	A01~B40~C15~DR14~DQ05	0.00304	A01~B35~C04~DR16~DQ05~DP04	0.00258	A01~B40~DR14	0.00405	DR09~DQ03~DP04	0.00304
A11~B51~C15	0.00493	A02~B27~C02~DR16	0.00317	A01~B57~C06~DR03~DQ02	0.00304	A03~B35~C06~DR07~DQ02~DP04	0.00258	A02~B51~DR01	0.00398	DR15~DQ05~DP13	0.00301
A03~B55~C01	0.00477	A01~B18~C07~DR04	0.00317	A02~B41~C07~DR03~DQ02	0.00304	A02~B41~C07~DR03~DQ02~DP04	0.00258	A02~B35~DR13	0.00382	DR01~DQ05~DP01	0.003
A02~B41~C17	0.00475	A23~B44~C04~DR07	0.00317	A02~B49~C07~DR11~DQ03	0.00304	A68~B51~C14~DR14~DQ05~DP04	0.00258	A24~B51~DR13	0.00381	DR04~DQ04~DP02	0.00294
A25~B18~C12	0.00465	A01~B51~C07~DR11	0.00317	A02~B44~C02~DR16~DQ05	0.00304	A02~B51~C15~DR14~DQ05~DP02	0.00258	A30~B35~DR04	0.00371	DR07~DQ03~DP04	0.00281
A02~B39~C12	0.00464	A03~B44~C16~DR04	0.00317	A02~B44~C05~DR12~DQ03	0.00304	A01~B50~C06~DR03~DQ02~DP04	0.00258	A02~B44~DR07	0.00369	DR14~DQ03~DP02	0.00266
A23~B44~C04	0.00433	A01~B57~C06~DR07	0.00317	A29~B07~C15~DR04~DQ03	0.00304	A01~B35~C04~DR13~DQ03~DP04	0.00258	A11~B35~DR11	0.00358	DR14~DQ05~DP05	0.00262
A32~B18~C12	0.00425	A30~B13~C06~DR13	0.00317	A02~B07~C15~DR11~DQ03	0.00304	A02~B35~C12~DR14~DQ05~DP02	0.00258	A23~B49~DR15	0.00357	DR03~DQ02~DP09	0.00256
A24~B35~C07	0.00396	A24~B40~C03~DR15	0.00316	A26~B35~C04~DR11~DQ03	0.00304	A24~B18~C07~DR15~DQ06~DP04	0.00258	A24~B35~DR07	0.00356	DR04~DQ04~DP03	0.00256
A01~B40~C15	0.00396	A11~B35~C04~DR04	0.00312	A11~B35~C02~DR04~DQ03	0.00304	A02~B35~C06~DR04~DQ03~DP02	0.00258	A24~B07~DR15	0.00356	DR13~DQ03~DP02	0.00244
A26~B51~C14	0.00396	A03~B13~C06~DR07	0.00304	A02~B51~C02~DR01~DQ05	0.00304	A02~B35~C06~DR07~DQ02~DP03	0.00258	A02~B38~DR13	0.00356	DR04~DQ03~DP05	0.00232
A33~B58~C03	0.00396	A01~B35~C04~DR14	0.00302	A68~B35~C04~DR13~DQ06	0.00304	A01~B07~C07~DR15~DQ06~DP04	0.00258	A30~B13~DR07	0.00353	DR16~DQ05~DP10	0.00232
A24~B35~C12	0.00395	A24~B51~C15~DR14	0.00298	A03~B44~C14~DR04~DQ03	0.00304	A26~B27~C01~DR01~DQ03~DP03	0.00258	A02~B51~DR16	0.00351	DR14~DQ05~DP03	0.00228
A29~B58~C07	0.00393	A11~B07~C07~DR15	0.00295	A11~B35~C04~DR08~DQ04	0.00304	A11~B35~C04~DR01~DQ05~DP09	0.00258	A01~B57~DR07	0.0034	DR01~DQ05~DP05	0.00227
A03~B44~C02	0.00384	A02~B07~C07~DR15	0.00293	A30~B35~C04~DR04~DQ03	0.00304	A11~B44~C04~DR07~DQ02~DP04	0.00258	A26~B44~DR11	0.00339	DR14~DQ05~DP17	0.00211
A02~B35~C12	0.00381	A02~B50~C06~DR03	0.00285	A01~B37~C06~DR04~DQ05	0.00304	A02~B35~C04~DR04~DQ05~DP04	0.00258	A32~B51~DR11	0.00334	DR01~DQ05~DP51	0.00208
A01~B41~C17	0.0038	A24~B55~C01~DR11	0.00283	A01~B35~C04~DR04~DQ04	0.00304	A11~B35~C02~DR04~DQ03~DP02	0.00258	A11~B35~DR04	0.00331	DR15~DQ06~DP15	0.00207
A32~B51~C14	0.00375	A02~B08~C07~DR03	0.00282	A02~B40~C03~DR14~DQ05	0.00304	A23~B15~C07~DR11~DQ03~DP02	0.00258	A26~B38~DR14	0.00331	DR11~DQ03~DP05	0.00206
A11~B07~C07	0.00371	A03~B52~C12~DR15	0.00275	A32~B52~C12~DR15~DQ06	0.00304	A24~B27~C01~DR03~DQ02~DP04	0.00258	A02~B41~DR03	0.00318	DR03~DQ03~DP04	0.00203
A24~B40~C15	0.00367	A24~B49~C07~DR11	0.00272	A02~B40~C03~DR15~DQ06	0.00304	A24~B48~C08~DR04~DQ03~DP02	0.00258	A03~B35~DR07	0.00314	DR07~DQ02~DP15	0.00202
A24~B51~C14	0.00365	A24~B50~C06~DR03	0.00263	A33~B51~C14~DR11~DQ03	0.00304	A33~B58~C03~DR11~DQ03~DP02	0.00258	A11~B52~DR11	0.00313	DR01~DQ05~DP17	0.00202
A03~B44~C16	0.0036	A23~B49~C07~DR13	0.00259	A01~B15~C07~DR13~DQ06	0.00304	A66~B41~C17~DR04~DQ04~DP04	0.00258	A68~B35~DR13	0.00312	DR07~DQ03~DP13	0.00202
A03~B52~C12	0.00341	A02~B52~C12~DR15	0.00258	A01~B57~C06~DR07~DQ03	0.00304	A30~B35~C06~DR07~DQ02~DP04	0.00258	A11~B35~DR14	0.00299	DR15~DQ06~DP23	0.00202
A32~B52~C12	0.0034	A02~B51~C15~DR11	0.00252	A02~B38~C12~DR13~DQ06	0.00304	A68~B35~C04~DR13~DQ06~DP04	0.00258	A23~B49~DR13	0.00299	DR07~DQ03~DP09	0.00202
A11~B38~C12	0.00338	A02~B41~C17~DR11	0.00251	A02~B27~C02~DR16~DQ05	0.00304	A02~B38~C12~DR11~DQ05~DP04	0.00258	A02~B44~DR15	0.00293	DR16~DQ05~DP23	0.00202
A03~B35~C12	0.00334	A02~B51~C15~DR04	0.00248	A23~B44~C04~DR07~DQ02	0.00304	A01~B40~C03~DR14~DQ04~DP03	0.00258	A02~B08~DR03	0.00291	DR10~DQ05~DP15	0.00202
A26~B15~C07	0.0033	A24~B51~C15~DR15	0.00246	A02~B15~C03~DR15~DQ06	0.00304	A30~B35~C04~DR04~DQ03~DP04	0.00258	A02~B27~DR16	0.00291	DR04~DQ03~DP47	0.00202
A24~B40~C03	0.00327	A24~B49~C07~DR15	0.00244	A32~B35~C04~DR16~DQ05	0.00304	A03~B52~C12~DR14~DQ04~DP04	0.00258	A02~B40~DR04	0.00289	DR09~DQ03~DP10	0.00202
A02~B51~C02	0.00324	A24~B35~C07~DR03	0.00238	A11~B07~C07~DR15~DQ06	0.00304	A32~B38~C12~DR14~DQ05~DP04	0.00258	A29~B07~DR04	0.00279	DR07~DQ02~DP105	0.00202
A03~B49~C07	0.00324	A26~B08~C07~DR10	0.00238	A11~B35~C04~DR01~DQ05	0.00301	A26~B15~C07~DR13~DQ03~DP02	0.00258	A03~B07~DR04	0.00278	DR04~DQ03~DP104	0.00202
A02~B08~C07	0.0032	A32~B18~C12~DR14	0.00238	A24~B51~C15~DR15~DQ06	0.00263	A03~B07~C07~DR04~DQ03~DP04	0.00258	A24~B18~DR13	0.00278	DR15~DQ05~DP03	0.00202
A24~B08~C07	0.00319	A01~B35~C04~DR16	0.00238	A02~B51~C14~DR04~DQ03	0.00248	A11~B55~C01~DR11~DQ03~DP04	0.00258	A03~B55~DR13	0.00276	DR13~DQ06~DP15	0.00198
A66~B41~C17	0.00317	A01~B37~C06~DR16	0.00238	A68~B35~C04~DR07~DQ02	0.00241	A11~B38~C12~DR04~DQ03~DP02	0.00258	A01~B07~DR15	0.00267	DR07~DQ02~DP06	0.00189
A32~B40~C02	0.00317	A02~B44~C05~DR01	0.00238	A02~B51~C15~DR14~DQ05	0.0024	A32~B35~C04~DR11~DQ03~DP02	0.00258	A24~B35~DR03	0.00266	DR15~DQ06~DP14	0.00171
A02~B51~C07	0.00317	A23~B49~C07~DR01	0.00238	A24~B07~C07~DR11~DQ03	0.00204	A11~B07~C07~DR03~DQ02~DP02	0.00258	A24~B35~DR01	0.0026	DR11~DQ03~DP06	0.00149
A24~B48~C08	0.00317	A01~B57~C06~DR03	0.00238	A02~B35~C12~DR14~DQ05	0.00203	A33~B35~C04~DR11~DQ03~DP03	0.00258	A24~B18~DR14	0.00252	DR15~DQ06~DP05	0.00143
A26~B27~C01	0.00316	A26~B38~C12~DR11	0.00238	A24~B50~C06~DR11~DQ03	0.00202	A02~B49~C07~DR10~DQ05~DP04	0.00258	A24~B07~DR04	0.00245	DR13~DQ06~DP05	0.00139
A11~B49~C07	0.00315	A02~B41~C07~DR03	0.00238	A02~B39~C12~DR16~DQ05	0.00202	A02~B40~C03~DR15~DQ06~DP04	0.00258	A26~B51~DR13	0.00245	DR10~DQ03~DP04	0.00136
A02~B44~C02	0.00311	A02~B50~C06~DR11	0.00238	A24~B55~C01~DR13~DQ06	0.00202	A26~B35~C12~DR04~DQ03~DP04	0.00258	A03~B38~DR13	0.00243	DR10~DQ05~DP10	0.00133
A01~B15~C07	0.00302	A02~B44~C02~DR16	0.00238	A24~B13~C06~DR03~DQ02	0.00202	A01~B35~C04~DR13~DQ06~DP02	0.00258	A01~B35~DR16	0.00242	DR15~DQ05~DP04	0.00132
A03~B51~C15	0.00301	A26~B27~C01~DR01	0.00238	A03~B51~C01~DR04~DQ03	0.00202	A02~B40~C03~DR13~DQ06~DP02	0.00258	A02~B14~DR01	0.00236	DR08~DQ03~DP03	0.0013
A30~B51~C16	0.00286	A02~B35~C04~DR13	0.00238	A23~B44~C04~DR01~DQ05	0.00202	A02~B44~C05~DR04~DQ03~DP03	0.00258	A02~B41~DR15	0.00232	DR08~DQ06~DP03	0.00124
A26~B55~C01	0.00281	A68~B35~C04~DR04	0.00238	A03~B35~C06~DR07~DQ02	0.00202	A02~B15~C03~DR07~DQ02~DP17	0.00258	A11~B35~DR15	0.00232	DR04~DQ03~DP01	0.0012
A01~B44~C05	0.00268	A02~B51~C16~DR04	0.00238	A02~B44~C05~DR01~DQ05	0.00202	A02~B27~C02~DR16~DQ05~DP02	0.00258	A02~B27~DR04	0.00228	DR07~DQ03~DP03	0.00118
A02~B14~C08	0.00265	A02~B44~C16~DR13	0.00238	A68~B51~C14~DR14~DQ05	0.00202	A68~B35~C04~DR07~DQ02~DP02	0.00258	A32~B35~DR15	0.00226	DR04~DQ03~DP13	0.00116
A30~B49~C07	0.00257	A02~B51~C02~DR01	0.00238	A32~B35~C04~DR11~DQ03	0.00202	A24~B08~C07~DR03~DQ03~DP04	0.00258	A24~B15~DR13	0.00224	DR11~DQ06~DP02	0.00115
A24~B13~C06	0.00255	A03~B49~C07~DR04	0.00238	A33~B13~C08~DR01~DQ05	0.00202	A24~B35~C04~DR12~DQ03~DP04	0.00258	A01~B35~DR07	0.00223	DR03~DQ02~DP66	0.00115
A24~B56~C01	0.00254	A26~B35~C04~DR13	0.00238	A01~B44~C07~DR15~DQ06	0.00202	A02~B15~C03~DR15~DQ06~DP02	0.00258	A26~B15~DR13	0.00223	DR04~DQ05~DP04	0.00108
A32~B35~C12	0.00251	A03~B44~C14~DR04	0.00238	A01~B35~C07~DR04~DQ03	0.00202	A24~B51~C15~DR14~DQ05~DP04	0.00258	A26~B38~DR13	0.0022	DR11~DQ03~DP17	0.00106
A03~B44~C05	0.00244	A11~B35~C04~DR08	0.00238	A30~B49~C07~DR13~DQ06	0.00202	A02~B51~C07~DR13~DQ06~DP02	0.00258	A33~B58~DR03	0.0022	DR11~DQ02~DP02	0.00104
A02~B44~C07	0.00241	A02~B51~C15~DR09	0.00238	A02~B51~C07~DR13~DQ06	0.00202	A24~B51~C16~DR13~DQ06~DP02	0.00258	A02~B15~DR08	0.00219	DR04~DQ02~DP04	0.00103
A11~B44~C04	0.00239	A01~B37~C06~DR04	0.00238	A02~B44~C07~DR16~DQ05	0.00202	A02~B52~C12~DR04~DQ03~DP02	0.00258	A24~B15~DR04	0.00217	DR11~DQ05~DP02	0.00102
A02~B51~C04	0.00238	A24~B50~C06~DR04	0.00238	A24~B18~C07~DR03~DQ02	0.00202	A01~B55~C01~DR14~DQ05~DP04	0.00258	A68~B44~DR04	0.00216	DR14~DQ04~DP04	0.00102
A03~B51~C01	0.00238	A03~B35~C04~DR10	0.00238	A11~B44~C04~DR07~DQ02	0.00202	A01~B35~C04~DR11~DQ03~DP04	0.00204	A02~B44~DR16	0.00216	DR08~DQ05~DP04	0.00101
A01~B44~C16	0.00238	A02~B14~C08~DR01	0.00238	A68~B35~C04~DR04~DQ03	0.00202	A02~B35~C04~DR14~DQ05~DP02	0.00169	A30~B13~DR13	0.00213	DR15~DQ02~DP02	0.00101
A33~B35~C08	0.00238	A26~B51~C14~DR11	0.00238	A68~B51~C15~DR11~DQ03	0.00202	A01~B44~C07~DR15~DQ06~DP04	0.00167	A02~B49~DR13	0.00213	DR04~DQ04~DP05	0.00101
A24~B40~C02	0.00238	A03~B13~C06~DR01	0.00238	A26~B51~C14~DR15~DQ06	0.00202	A02~B07~C15~DR11~DQ03~DP04	0.00167	A11~B44~DR07	0.00212	DR11~DQ06~DP79	0.00101
A68~B49~C07	0.00238	A26~B38~C12~DR07	0.00238	A02~B58~C07~DR03~DQ02	0.00202	A24~B49~C07~DR15~DQ06~DP04	0.00155	A03~B35~DR10	0.00212	DR16~DQ06~DP91	0.00101
A03~B44~C14	0.00238	A68~B44~C16~DR04	0.00238	A23~B15~C07~DR11~DQ03	0.00202	A02~B41~C17~DR11~DQ03~DP04	0.00136	A24~B50~DR03	0.0021	DR08~DQ03~DP14	0.00101
A03~B44~C12	0.00238	A11~B55~C01~DR13	0.00238	A32~B44~C05~DR04~DQ03	0.00202	A32~B52~C12~DR15~DQ06~DP04	0.00129	A32~B15~DR11	0.0021	DR07~DQ02~DP13	0.00101
A11~B51~C14	0.00238	A02~B52~C12~DR04	0.00238	A24~B27~C01~DR03~DQ02	0.00202	A24~B40~C02~DR11~DQ03~DP04	0.00129	A01~B18~DR04	0.00207	DR07~DQ04~DP66	0.00101
A02~B48~C08	0.00238	A03~B51~C15~DR04	0.00238	A30~B38~C12~DR15~DQ05	0.00202	A03~B38~C12~DR13~DQ06~DP02	0.00129	A23~B49~DR04	0.00207	DR10~DQ05~DP01	0.00101
A11~B15~C08	0.00238	A02~B15~C03~DR15	0.00238	A24~B48~C08~DR04~DQ03	0.00202	A01~B57~C06~DR14~DQ05~DP04	0.00129	A03~B44~DR16	0.00206	DR13~DQ05~DP17	0.00101
A29~B38~C12	0.00234	A01~B35~C04~DR07	0.00231	A66~B41~C17~DR04~DQ04	0.00202	A02~B51~C14~DR16~DQ05~DP04	0.00129	A11~B18~DR01	0.00206	DR11~DQ03~DP16	0.00101
A68~B44~C16	0.00233	A03~B35~C04~DR01	0.00231	A02~B51~C15~DR09~DQ03	0.00202	A02~B39~C12~DR16~DQ05~DP02	0.00129	A24~B38~DR13	0.00205	DR11~DQ03~DP37	0.00101
A32~B08~C07	0.00231	A68~B52~C12~DR15	0.00219	A11~B35~C12~DR11~DQ03	0.00202	A24~B18~C01~DR11~DQ06~DP04	0.00129	A24~B07~DR11	0.00204	DR07~DQ03~DP18	0.00101
A02~B15~C12	0.00226	A11~B49~C07~DR15	0.00216	A32~B38~C12~DR14~DQ05	0.00202	A24~B55~C07~DR13~DQ06~DP79	0.00129	A02~B58~DR03	0.00204	DR14~DQ05~DP26	0.00101
A23~B15~C07	0.00225	A24~B08~C07~DR03	0.0018	A23~B41~C17~DR07~DQ02	0.00202	A02~B35~C04~DR04~DQ03~DP03	0.00129	A02~B18~DR04	0.00202	DR15~DQ06~DP36	0.00101
A01~B27~C02	0.00221	A11~B35~C04~DR11	0.00173	A29~B18~C07~DR11~DQ05	0.00202	A01~B45~C16~DR04~DQ03~DP03	0.00129	A29~B35~DR11	0.002	DR04~DQ06~DP18	0.00101
A68~B38~C12	0.00219	A23~B49~C07~DR04	0.00172	A02~B07~C02~DR15~DQ06	0.00202	A24~B35~C07~DR03~DQ04~DP66	0.00129	A01~B35~DR03	0.002	DR16~DQ05~DP22	0.00101
A24~B49~C07	0.00214	A24~B07~C07~DR11	0.00168	A25~B52~C07~DR15~DQ06	0.00202	A24~B13~C06~DR03~DQ02~DP04	0.00129	A03~B52~DR15	0.00197	DR13~DQ06~DP11	0.00101
A24~B14~C08	0.00212	A02~B51~C15~DR14	0.00165	A02~B35~C04~DR01~DQ05	0.00202	A23~B51~C04~DR01~DQ05~DP04	0.00129	A03~B07~DR11	0.00195	DR08~DQ02~DP08	0.00101
A24~B55~C03	0.00207	A03~B35~C04~DR15	0.00165	A03~B35~C06~DR01~DQ05	0.00202	A23~B44~C04~DR01~DQ05~DP04	0.00129	A32~B35~DR04	0.00192	DR01~DQ05~DP10	0.00101
A23~B41~C07	0.00206	A33~B14~C08~DR11	0.00161	A03~B38~C12~DR11~DQ03	0.00202	A32~B18~C12~DR15~DQ06~DP04	0.00129	A02~B15~DR16	0.00185	DR11~DQ06~DP01	0.00101
A24~B38~C12	0.00203	A29~B07~C15~DR13	0.00159	A02~B14~C08~DR01~DQ03	0.00202	A32~B18~C12~DR14~DQ05~DP04	0.00129	A02~B41~DR13	0.00184	DR08~DQ03~DP70	0.00101
A26~B44~C05	0.002	A24~B51~C16~DR16	0.00158	A23~B35~C04~DR13~DQ06	0.00202	A01~B07~C12~DR15~DQ05~DP04	0.00129	A01~B57~DR13	0.00184	DR04~DQ05~DP105	0.00101
A11~B50~C06	0.00199	A30~B35~C04~DR11	0.00158	A29~B49~C07~DR11~DQ03	0.00202	A26~B40~C15~DR14~DQ05~DP13	0.00129	A02~B39~DR16	0.00184	DR13~DQ03~DP105	0.00101
A24~B15~C07	0.00198	A26~B15~C07~DR13	0.00158	A11~B38~C12~DR04~DQ03	0.00202	A01~B57~C06~DR15~DQ06~DP36	0.00129	A11~B51~DR04	0.00184	DR13~DQ03~DP14	0.00101
A01~B55~C01	0.00191	A03~B51~C01~DR04	0.00158	A26~B44~C05~DR11~DQ03	0.00202	A01~B08~C07~DR03~DQ02~DP02	0.00129	A33~B13~DR01	0.00184	DR04~DQ05~DP47	0.00101
A01~B35~C07	0.00191	A23~B44~C04~DR01	0.00158	A02~B41~C03~DR13~DQ02	0.00202	A32~B08~C07~DR11~DQ03~DP02	0.00129	A02~B13~DR03	0.00184	DR13~DQ06~DP16	0.00101
A11~B40~C03	0.00191	A01~B51~C01~DR11	0.00158	A23~B49~C07~DR15~DQ05	0.00202	A03~B37~C04~DR16~DQ05~DP04	0.00129	A01~B37~DR10	0.00184	DR04~DQ02~DP15	0.00101
A23~B35~C04	0.00191	A03~B55~C01~DR13	0.00158	A01~B51~C07~DR11~DQ03	0.00202	A24~B55~C17~DR04~DQ06~DP02	0.00129	A03~B55~DR14	0.00183	DR01~DQ05~DP11	0.00101
A03~B55~C03	0.00189	A32~B40~C02~DR16	0.00158	A68~B51~C15~DR07~DQ02	0.00202	A66~B41~C14~DR13~DQ06~DP18	0.00129	A11~B52~DR07	0.00183	DR14~DQ05~DP10	0.00101
A03~B51~C14	0.00189	A02~B38~C12~DR04	0.00158	A26~B35~C12~DR04~DQ02	0.00202	A69~B50~C04~DR11~DQ03~DP05	0.00129	A02~B40~DR13	0.00182	DR07~DQ03~DP129	0.00101
A24~B27~C01	0.00179	A68~B44~C04~DR07	0.00158	A01~B49~C07~DR14~DQ05	0.00202	A23~B49~C07~DR01~DQ05~DP04	0.00129	A02~B55~DR10	0.00181	DR12~DQ06~DP04	0.00101
A11~B40~C07	0.00175	A02~B51~C02~DR14	0.00158	A33~B58~C03~DR03~DQ02	0.00202	A23~B44~C05~DR01~DQ05~DP04	0.00129	A11~B51~DR14	0.00178	DR10~DQ05~DP14	0.00101
A03~B35~C15	0.00174	A03~B55~C03~DR14	0.00158	A24~B49~C07~DR11~DQ03	0.00202	A68~B44~C04~DR07~DQ02~DP02	0.00129	A11~B55~DR04	0.00177	DR12~DQ05~DP23	0.00101
A68~B50~C06	0.00172	A32~B35~C04~DR11	0.00158	A11~B15~C08~DR13~DQ06	0.00202	A03~B35~C03~DR14~DQ05~DP09	0.00129	A01~B37~DR16	0.00177	DR14~DQ03~DP23	0.00101
A02~B40~C15	0.00171	A26~B55~C03~DR07	0.00158	A11~B55~C01~DR13~DQ06	0.00202	A24~B55~C04~DR01~DQ05~DP03	0.00129	A03~B50~DR07	0.00176	DR10~DQ05~DP105	0.00101
A68~B27~C02	0.0017	A24~B44~C05~DR11	0.00158	A24~B58~C03~DR03~DQ02	0.00202	A01~B50~C06~DR11~DQ06~DP10	0.00129	A26~B49~DR15	0.00176	DR13~DQ06~DP28	0.00101
A33~B07~C07	0.00167	A01~B44~C05~DR11	0.00158	A24~B40~C15~DR04~DQ03	0.00202	A02~B44~C16~DR15~DQ03~DP04	0.00129	A02~B51~DR09	0.00175	DR07~DQ02~DP126	0.00101
A03~B50~C06	0.00165	A24~B51~C16~DR04	0.00158	A02~B51~C15~DR13~DQ06	0.00202	A32~B40~C03~DR11~DQ03~DP14	0.00129	A01~B35~DR04	0.00174	DR15~DQ06~DP415	0.00101
A24~B15~C03	0.00165	A01~B57~C06~DR13	0.00158	A29~B07~C15~DR10~DQ05	0.00202	A03~B07~C07~DR04~DQ04~DP08	0.00129	A31~B15~DR15	0.00172	DR04~DQ04~DP26	0.00101
A24~B51~C07	0.00164	A33~B35~C04~DR11	0.00158	A03~B50~C06~DR04~DQ04	0.00202	A24~B35~C04~DR04~DQ03~DP02	0.00129	A24~B18~DR16	0.00171	DR09~DQ03~DP19	0.00101
A01~B15~C03	0.00164	A33~B35~C08~DR01	0.00158	A31~B27~C02~DR04~DQ03	0.00202	A11~B50~C06~DR11~DQ03~DP14	0.00129	A03~B07~DR13	0.00169	DR04~DQ02~DP105	0.00101
A68~B40~C03	0.00162	A02~B35~C12~DR14	0.00158	A68~B49~C07~DR04~DQ03	0.00202	A01~B44~C05~DR04~DQ03~DP01	0.00129	A11~B49~DR15	0.00167	DR10~DQ05~DP124	0.00101
A02~B37~C06	0.00162	A02~B41~C17~DR15	0.00158	A02~B37~C06~DR13~DQ05	0.00202	A24~B57~C06~DR03~DQ02~DP09	0.00129	A01~B44~DR11	0.00166	DR03~DQ02~DP104	0.00101
A02~B58~C07	0.00161	A02~B51~C07~DR13	0.00158	A24~B35~C04~DR12~DQ03	0.00202	A24~B51~C15~DR15~DQ06~DP04	0.00129	A01~B57~DR16	0.00166	DR14~DQ05~DP296	0.00101
A24~B55~C14	0.00158	A02~B44~C07~DR16	0.00158	A03~B51~C15~DR04~DQ03	0.00202	A30~B35~C08~DR01~DQ05~DP02	0.00129	A01~B37~DR14	0.00163	DR07~DQ02~DP535	0.00101
A30~B58~C07	0.00158	A02~B44~C05~DR12	0.00158	A26~B38~C12~DR15~DQ06	0.00202	A33~B13~C06~DR10~DQ05~DP04	0.00129	A02~B40~DR07	0.00161	DR15~DQ06~DP51	0.00101
A31~B38~C12	0.00158	A02~B18~C07~DR03	0.00158	A01~B50~C06~DR13~DQ06	0.00202	A03~B44~C05~DR11~DQ03~DP02	0.00129	A03~B38~DR14	0.0016	DR11~DQ04~DP08	0.00101
A26~B15~C12	0.00158	A11~B44~C04~DR07	0.00158	A25~B18~C12~DR13~DQ06	0.00202	A11~B40~C05~DR10~DQ05~DP04	0.00129	A23~B44~DR04	0.00159	DR07~DQ03~DP17	0.00099
A01~B27~C03	0.00158	A68~B35~C04~DR16	0.00158	A03~B44~C02~DR16~DQ05	0.00202	A30~B55~C03~DR16~DQ05~DP10	0.00129	A26~B35~DR01	0.00158	DR04~DQ05~DP51	0.00096
A01~B41~C06	0.00158	A02~B51~C04~DR13	0.00158	A02~B41~C17~DR15~DQ06	0.00202	A01~B13~C07~DR07~DQ02~DP17	0.00129	A11~B13~DR07	0.00157	DR13~DQ06~DP13	0.00095
A25~B52~C02	0.00158	A26~B55~C03~DR15	0.00158	A32~B35~C12~DR14~DQ05	0.00202	A30~B49~C07~DR13~DQ06~DP09	0.00129	A29~B07~DR11	0.00157	DR15~DQ05~DP05	0.00092
A25~B51~C15	0.00158	A24~B13~C06~DR11	0.00158	A24~B51~C16~DR13~DQ06	0.00194	A30~B51~C07~DR13~DQ03~DP04	0.00129	A02~B13~DR15	0.00156	DR11~DQ06~DP66	0.00088
A29~B14~C08	0.00158	A26~B51~C14~DR15	0.00158	A11~B49~C07~DR15~DQ06	0.00187	A02~B07~C07~DR15~DQ05~DP01	0.00129	A26~B38~DR03	0.00153	DR16~DQ05~DP06	0.00067
A33~B35~C07	0.00158	A29~B58~C07~DR08	0.00158	A02~B49~C07~DR13~DQ06	0.00158	A02~B44~C02~DR16~DQ05~DP04	0.00129	A01~B41~DR07	0.00152	DR07~DQ02~DP05	0.00061
A31~B15~C01	0.00158	A32~B35~C12~DR14	0.00158	A24~B35~C04~DR01~DQ05	0.00157	A03~B51~C16~DR10~DQ05~DP02	0.00129	A01~B38~DR14	0.00151	DR12~DQ03~DP05	0.00055
A69~B35~C12	0.00158	A32~B35~C12~DR11	0.00158	A01~B52~C12~DR15~DQ06	0.00153	A26~B51~C01~DR01~DQ05~DP04	0.00129	A02~B55~DR04	0.0015	DR13~DQ03~DP09	0.00048
A01~B57~C18	0.00158	A11~B35~C02~DR04	0.00158	A32~B18~C12~DR14~DQ05	0.00152	A02~B13~C04~DR15~DQ03~DP02	0.00129	A24~B44~DR08	0.0015	DR15~DQ05~DP14	0.0004
A24~B58~C03	0.00158	A23~B15~C07~DR04	0.00158	A32~B18~C12~DR11~DQ03	0.00152	A03~B13~C12~DR15~DQ05~DP02	0.00129	A01~B35~DR13	0.0015	DR13~DQ03~DP01	0.00015
A26~B44~C03	0.00158	A01~B51~C14~DR15	0.00158	A24~B51~C15~DR11~DQ03	0.0015	A03~B35~C04~DR11~DQ05~DP02	0.00129	A24~B51~DR07	0.0015	DR15~DQ06~DP13	0.0001
A69~B18~C07	0.00158	A30~B38~C12~DR15	0.00158	A24~B51~C15~DR14~DQ05	0.00147	A02~B18~C07~DR11~DQ05~DP13	0.00129	A24~B40~DR01	0.0015	DR10~DQ03~DP02	0.00005
A03~B15~C07	0.00158	A24~B48~C08~DR04	0.00158	A01~B35~C04~DR04~DQ03	0.00141	A02~B44~C02~DR16~DQ03~DP22	0.00129	A11~B55~DR11	0.0015
A02~B41~C07	0.00158	A03~B44~C12~DR04	0.00158	A02~B50~C06~DR15~DQ06	0.0014	A68~B44~C05~DR12~DQ03~DP02	0.00129	A02~B41~DR04	0.00149
A26~B39~C12	0.00157	A01~B40~C03~DR14	0.00158	A24~B08~C07~DR03~DQ02	0.00138	A24~B35~C04~DR01~DQ05~DP02	0.00129	A30~B35~DR14	0.00149
A03~B41~C17	0.00152	A01~B15~C07~DR04	0.00158	A23~B49~C07~DR04~DQ03	0.00134	A25~B40~C02~DR01~DQ05~DP02	0.00129	A01~B27~DR11	0.00148
A29~B18~C07	0.00151	A03~B38~C12~DR14	0.00158	A24~B51~C14~DR04~DQ03	0.00125	A24~B51~C14~DR04~DQ03~DP51	0.00129	A01~B55~DR14	0.00148
A11~B35~C02	0.00151	A26~B38~C12~DR14	0.00158	A24~B51~C14~DR14~DQ05	0.00119	A32~B13~C06~DR11~DQ03~DP10	0.00129	A01~B50~DR07	0.00145
A01~B35~C03	0.00143	A11~B38~C12~DR14	0.00158	A02~B51~C15~DR04~DQ03	0.00119	A01~B07~C15~DR13~DQ06~DP02	0.00129	A01~B41~DR03	0.00144
A11~B14~C08	0.00143	A11~B35~C04~DR14	0.00158	A03~B35~C04~DR16~DQ05	0.00117	A01~B15~C12~DR04~DQ06~DP04	0.00129	A01~B51~DR15	0.00142
A68~B52~C12	0.00142	A01~B49~C07~DR01	0.00158	A01~B18~C12~DR04~DQ03	0.00116	A03~B08~C07~DR03~DQ02~DP03	0.00129	A03~B07~DR01	0.00141
A01~B44~C04	0.0014	A23~B35~C12~DR07	0.00158	A03~B51~C14~DR04~DQ03	0.00115	A11~B08~C07~DR03~DQ02~DP01	0.00129	A24~B49~DR03	0.00141
A03~B38~C12	0.0014	A02~B52~C12~DR03	0.00158	A26~B51~C16~DR13~DQ06	0.00109	A03~B35~C04~DR11~DQ05~DP03	0.00129	A02~B52~DR04	0.0014
A01~B51~C01	0.0014	A32~B35~C06~DR03	0.00158	A02~B52~C12~DR11~DQ03	0.00109	A03~B35~C04~DR13~DQ06~DP11	0.00129	A03~B50~DR04	0.0014
A32~B41~C17	0.0014	A02~B39~C12~DR08	0.00158	A01~B50~C06~DR03~DQ02	0.00109	A68~B07~C07~DR16~DQ05~DP04	0.00129	A02~B57~DR07	0.0014
A11~B18~C07	0.00138	A01~B50~C06~DR04	0.00158	A24~B35~C04~DR16~DQ05	0.00105	A68~B35~C04~DR16~DQ05~DP04	0.00129	A24~B49~DR11	0.0014
A24~B52~C12	0.00136	A01~B37~C06~DR07	0.00158	A24~B44~C02~DR11~DQ03	0.00105	A25~B44~C02~DR16~DQ05~DP06	0.00129	A24~B35~DR10	0.0014
A11~B13~C06	0.00132	A01~B15~C07~DR07	0.00158	A03~B52~C12~DR15~DQ06	0.00104	A01~B35~C04~DR15~DQ06~DP04	0.00129	A68~B27~DR04	0.00139
A11~B08~C07	0.00131	A29~B18~C07~DR11	0.00158	A03~B35~C04~DR15~DQ06	0.00102	A24~B51~C01~DR13~DQ03~DP04	0.00129	A68~B35~DR03	0.00139
A26~B41~C17	0.00129	A25~B52~C02~DR15	0.00158	A32~B49~C07~DR16~DQ05	0.00101	A26~B55~C03~DR15~DQ05~DP13	0.00129	A02~B37~DR10	0.00139
A26~B51~C16	0.00128	A30~B35~C04~DR08	0.00158	A02~B51~C14~DR16~DQ05	0.00101	A03~B40~C07~DR14~DQ05~DP02	0.00129	A23~B49~DR01	0.00139
A23~B41~C17	0.00126	A24~B56~C01~DR07	0.00158	A24~B55~C01~DR11~DQ06	0.00101	A01~B13~C06~DR07~DQ02~DP04	0.00129	A11~B35~DR08	0.00139
A31~B27~C02	0.00125	A29~B44~C16~DR07	0.00158	A01~B45~C16~DR04~DQ03	0.00101	A24~B13~C06~DR07~DQ02~DP17	0.00129	A03~B51~DR03	0.00139
A26~B51~C15	0.00123	A03~B50~C06~DR04	0.00158	A24~B35~C07~DR03~DQ04	0.00101	A24~B35~C06~DR07~DQ03~DP04	0.00129	A02~B38~DR16	0.00139
A32~B38~C12	0.00122	A29~B58~C07~DR04	0.00158	A33~B39~C08~DR13~DQ03	0.00101	A26~B51~C14~DR15~DQ06~DP03	0.00129	A29~B07~DR10	0.00139
A29~B49~C07	0.00122	A23~B35~C04~DR13	0.00158	A02~B13~C12~DR13~DQ06	0.00101	A02~B07~C07~DR03~DQ02~DP08	0.00129	A30~B53~DR03	0.00139
A24~B39~C12	0.00119	A32~B51~C14~DR11	0.00158	A02~B55~C01~DR10~DQ03	0.00101	A29~B58~C07~DR08~DQ02~DP02	0.00129	A26~B39~DR16	0.00139
A29~B44~C16	0.00116	A29~B49~C07~DR11	0.00158	A01~B55~C01~DR14~DQ05	0.00101	A26~B08~C07~DR03~DQ02~DP02	0.00129	A24~B39~DR16	0.00139
A26~B35~C04	0.00115	A11~B38~C12~DR04	0.00158	A01~B55~C01~DR15~DQ06	0.00101	A26~B18~C07~DR15~DQ05~DP05	0.00129	A02~B39~DR08	0.00139
A26~B35~C12	0.00115	A26~B44~C05~DR11	0.00158	A26~B07~C12~DR15~DQ05	0.00101	A68~B49~C07~DR14~DQ05~DP04	0.00129	A26~B49~DR04	0.00139
A31~B18~C07	0.00113	A03~B38~C12~DR13	0.00158	A01~B57~C06~DR15~DQ06	0.00101	A32~B51~C15~DR14~DQ05~DP05	0.00129	A26~B08~DR10	0.00139
A30~B38~C12	0.00109	A11~B07~C07~DR03	0.00158	A01~B49~C07~DR15~DQ06	0.00101	A24~B07~C07~DR15~DQ06~DP02	0.00129	A66~B41~DR04	0.00139
A30~B18~C07	0.00109	A11~B51~C15~DR04	0.00158	A23~B49~C06~DR11~DQ03	0.00101	A25~B07~C12~DR04~DQ03~DP02	0.00129	A29~B44~DR11	0.00139
A02~B44~C14	0.00106	A01~B15~C03~DR13	0.00158	A32~B18~C07~DR11~DQ03	0.00101	A11~B44~C02~DR04~DQ03~DP02	0.00129	A68~B52~DR15	0.00139
A32~B39~C12	0.00104	A03~B07~C07~DR07	0.00158	A03~B37~C06~DR16~DQ05	0.00101	A30~B18~C14~DR12~DQ03~DP04	0.00129	A03~B13~DR12	0.00139
A24~B41~C17	0.00103	A24~B55~C01~DR03	0.00158	A01~B35~C04~DR16~DQ05	0.00101	A32~B51~C07~DR08~DQ03~DP04	0.00129	A68~B51~DR14	0.00138
A24~B15~C01	0.00099	A32~B52~C12~DR15	0.00158	A24~B41~C14~DR04~DQ06	0.00101	A24~B13~C12~DR11~DQ06~DP04	0.00129	A30~B40~DR11	0.00137
A03~B35~C06	0.00098	A01~B57~C18~DR16	0.00158	A66~B55~C17~DR13~DQ06	0.00101	A29~B51~C07~DR15~DQ06~DP02	0.00129	A01~B52~DR01	0.00135
A02~B51~C01	0.00098	A26~B35~C12~DR04	0.00158	A03~B35~C04~DR07~DQ03	0.00101	A02~B44~C16~DR04~DQ03~DP04	0.00129	A23~B51~DR01	0.00135
A01~B45~C16	0.00097	A01~B52~C12~DR04	0.00158	A69~B50~C04~DR07~DQ02	0.00101	A26~B44~C05~DR13~DQ06~DP04	0.00129	A11~B15~DR14	0.00135
A02~B07~C15	0.00097	A32~B51~C14~DR15	0.00158	A23~B49~C07~DR01~DQ05	0.00101	A02~B27~C15~DR04~DQ03~DP04	0.00129	A26~B27~DR01	0.00135
A03~B51~C16	0.00096	A33~B58~C03~DR03	0.00158	A02~B49~C07~DR01~DQ05	0.00101	A32~B49~C12~DR16~DQ05~DP02	0.00129	A26~B51~DR15	0.00135
A32~B27~C02	0.00094	A68~B51~C14~DR11	0.00158	A02~B07~C07~DR15~DQ05	0.00101	A01~B51~C14~DR08~DQ06~DP03	0.00129	A31~B27~DR04	0.00134
A23~B50~C06	0.00093	A02~B39~C12~DR14	0.00158	A02~B51~C07~DR14~DQ06	0.00101	A01~B51~C14~DR15~DQ06~DP03	0.00129	A32~B35~DR14	0.00134
A32~B15~C04	0.00091	A01~B41~C17~DR03	0.00158	A03~B51~C07~DR15~DQ05	0.00101	A31~B44~C05~DR04~DQ03~DP02	0.00129	A23~B44~DR07	0.00133
A30~B35~C06	0.0009	A24~B58~C03~DR03	0.00158	A68~B44~C04~DR07~DQ02	0.00101	A32~B18~C12~DR11~DQ03~DP03	0.00129	A68~B51~DR07	0.00132
A24~B44~C02	0.0009	A29~B07~C15~DR10	0.00158	A24~B55~C03~DR14~DQ05	0.00101	A24~B50~C06~DR03~DQ02~DP04	0.00129	A24~B37~DR07	0.00131
A25~B07~C07	0.0009	A31~B27~C02~DR04	0.00158	A01~B44~C16~DR11~DQ03	0.00101	A30~B58~C07~DR16~DQ06~DP02	0.00129	A24~B55~DR14	0.0013
A29~B35~C04	0.0009	A68~B49~C07~DR04	0.00158	A32~B40~C03~DR11~DQ03	0.00101	A31~B38~C12~DR15~DQ05~DP04	0.00129	A02~B27~DR07	0.0013
A23~B35~C12	0.0009	A24~B35~C04~DR12	0.00158	A24~B35~C07~DR11~DQ03	0.00101	A02~B51~C02~DR04~DQ05~DP04	0.00129	A24~B38~DR04	0.00128
A32~B13~C15	0.00089	A02~B15~C12~DR08	0.00158	A03~B07~C07~DR04~DQ04	0.00101	A03~B51~C01~DR01~DQ03~DP17	0.00129	A02~B15~DR14	0.00127
A02~B35~C02	0.00088	A03~B44~C02~DR16	0.00158	A11~B50~C06~DR11~DQ03	0.00101	A26~B39~C12~DR10~DQ05~DP15	0.00129	A01~B41~DR15	0.00127
A32~B44~C05	0.00087	A26~B41~C17~DR11	0.00158	A01~B44~C05~DR04~DQ03	0.00101	A33~B51~C07~DR01~DQ05~DP10	0.00129	A30~B35~DR07	0.00126
A33~B35~C04	0.00087	A29~B14~C08~DR01	0.00158	A24~B35~C04~DR13~DQ03	0.00101	A03~B27~C01~DR11~DQ04~DP04	0.00129	A02~B07~DR11	0.00125
A02~B18~C02	0.00085	A01~B44~C07~DR15	0.00158	A01~B35~C04~DR13~DQ03	0.00101	A30~B51~C16~DR08~DQ03~DP04	0.00129	A24~B40~DR13	0.00125
A23~B49~C06	0.00085	A02~B07~C15~DR11	0.00158	A01~B57~C06~DR13~DQ03	0.00101	A30~B35~C12~DR04~DQ03~DP02	0.00129	A01~B35~DR12	0.00125
A02~B27~C14	0.00084	A24~B15~C07~DR13	0.00158	A24~B14~C08~DR11~DQ03	0.00101	A03~B44~C04~DR07~DQ03~DP09	0.00129	A02~B40~DR15	0.00123
A02~B44~C16	0.00084	A29~B38~C12~DR11	0.00158	A02~B35~C07~DR14~DQ05	0.00101	A69~B07~C07~DR11~DQ02~DP02	0.00129	A29~B07~DR13	0.00122
A02~B44~C04	0.00083	A02~B37~C06~DR10	0.00158	A30~B35~C06~DR10~DQ05	0.00101	A24~B07~C07~DR11~DQ03~DP03	0.00129	A03~B51~DR16	0.00122
A26~B18~C07	0.00082	A24~B51~C16~DR11	0.00158	A03~B44~C05~DR11~DQ03	0.00101	A24~B51~C15~DR11~DQ03~DP01	0.00129	A24~B49~DR13	0.00121
A02~B15~C07	0.00082	A29~B07~C15~DR04	0.00158	A11~B40~C03~DR10~DQ05	0.00101	A26~B15~C12~DR08~DQ03~DP04	0.00129	A01~B57~DR11	0.00121
A29~B07~C07	0.00082	A29~B07~C15~DR15	0.00154	A30~B55~C05~DR16~DQ05	0.00101	A26~B35~C04~DR13~DQ06~DP04	0.00129	A02~B39~DR07	0.0012
A02~B13~C12	0.00082	A32~B39~C12~DR16	0.0015	A03~B51~C01~DR10~DQ05	0.00101	A11~B54~C01~DR16~DQ03~DP04	0.00129	A29~B35~DR15	0.00119
A02~B27~C15	0.00082	A02~B41~C17~DR04	0.00145	A26~B51~C16~DR01~DQ05	0.00101	A03~B44~C12~DR13~DQ06~DP02	0.00129	A24~B27~DR07	0.00119
A68~B35~C16	0.00081	A01~B49~C07~DR14	0.0014	A03~B13~C12~DR15~DQ05	0.00101	A23~B51~C15~DR04~DQ05~DP04	0.00129	A03~B35~DR15	0.00118
A02~B51~C05	0.00081	A32~B27~C02~DR11	0.00139	A02~B18~C07~DR16~DQ05	0.00101	A11~B35~C04~DR04~DQ03~DP47	0.00129	A11~B49~DR11	0.00118
A26~B15~C04	0.00081	A01~B35~C04~DR13	0.00134	A68~B44~C05~DR11~DQ03	0.00101	A01~B15~C03~DR03~DQ03~DP04	0.00129	A11~B55~DR15	0.00117
A03~B39~C12	0.00081	A02~B35~C04~DR10	0.00128	A25~B40~C02~DR01~DQ05	0.00101	A01~B15~C03~DR04~DQ03~DP04	0.00129	A24~B58~DR03	0.00117
A03~B18~C04	0.0008	A01~B07~C07~DR15	0.00126	A02~B07~C14~DR15~DQ03	0.00101	A26~B38~C12~DR15~DQ02~DP02	0.00129	A02~B50~DR11	0.00117
A03~B27~C01	0.0008	A30~B49~C07~DR13	0.00124	A32~B35~C06~DR11~DQ03	0.00101	A02~B38~C12~DR10~DQ05~DP04	0.00129	A01~B37~DR15	0.00114
A29~B44~C05	0.0008	A11~B15~C08~DR14	0.00118	A29~B07~C15~DR13~DQ03	0.00101	A02~B35~C12~DR14~DQ05~DP04	0.00129	A02~B27~DR11	0.00114
A33~B18~C12	0.00079	A30~B51~C16~DR11	0.00114	A01~B15~C12~DR13~DQ06	0.00101	A23~B35~C12~DR07~DQ02~DP03	0.00129	A11~B38~DR04	0.00114
A02~B41~C04	0.00079	A24~B35~C04~DR10	0.0011	A11~B08~C07~DR03~DQ02	0.00101	A02~B51~C15~DR11~DQ03~DP10	0.00129	A68~B38~DR11	0.00113
A02~B07~C06	0.00079	A24~B41~C17~DR13	0.0011	A26~B27~C01~DR01~DQ05	0.00101	A02~B51~C16~DR09~DQ03~DP10	0.00129	A02~B39~DR11	0.00112
A02~B39~C14	0.00079	A01~B15~C03~DR04	0.00109	A26~B27~C01~DR11~DQ03	0.00101	A02~B40~C15~DR08~DQ04~DP03	0.00129	A11~B08~DR03	0.00111
A33~B39~C08	0.00079	A01~B49~C07~DR03	0.00109	A68~B07~C07~DR16~DQ05	0.00101	A11~B35~C12~DR11~DQ03~DP04	0.00129	A03~B41~DR13	0.0011
A01~B55~C06	0.00079	A11~B08~C07~DR03	0.00107	A68~B35~C04~DR16~DQ05	0.00101	A32~B35~C12~DR11~DQ03~DP04	0.00129	A03~B49~DR07	0.0011
A32~B55~C01	0.00079	A24~B52~C12~DR15	0.00106	A25~B18~C12~DR11~DQ03	0.00101	A32~B52~C12~DR03~DQ02~DP04	0.00129	A03~B41~DR04	0.0011
A26~B07~C12	0.00079	A26~B51~C16~DR13	0.00103	A01~B35~C04~DR15~DQ06	0.00101	A01~B49~C07~DR15~DQ06~DP02	0.00129	A24~B55~DR16	0.00109
A33~B73~C15	0.00079	A24~B27~C01~DR11	0.00103	A24~B51~C01~DR13~DQ03	0.00101	A03~B49~C07~DR15~DQ06~DP02	0.00129	A02~B07~DR08	0.00107
A02~B15~C06	0.00079	A26~B38~C12~DR13	0.00102	A26~B55~C03~DR15~DQ05	0.00101	A03~B35~C04~DR01~DQ05~DP02	0.00129	A24~B52~DR15	0.00107
A69~B50~C06	0.00079	A02~B27~C02~DR11	0.00102	A03~B07~C07~DR13~DQ06	0.00101	A32~B15~C01~DR14~DQ05~DP05	0.00129	A32~B44~DR04	0.00106
A24~B08~C06	0.00079	A32~B52~C12~DR11	0.00098	A24~B13~C06~DR11~DQ03	0.00101	A01~B44~C07~DR16~DQ05~DP23	0.00129	A03~B49~DR15	0.00106
A68~B51~C07	0.00079	A68~B27~C02~DR15	0.00098	A26~B49~C07~DR15~DQ05	0.00101	A02~B44~C15~DR09~DQ05~DP04	0.00129	A24~B51~DR15	0.00106
A68~B41~C07	0.00079	A24~B40~C03~DR04	0.00096	A26~B49~C07~DR01~DQ05	0.00101	A02~B51~C07~DR16~DQ03~DP04	0.00129	A02~B52~DR14	0.00105
A24~B35~C03	0.00079	A02~B51~C15~DR13	0.00096	A29~B07~C07~DR08~DQ02	0.00101	A02~B51~C14~DR14~DQ03~DP02	0.00129	A02~B50~DR03	0.00105
A31~B48~C08	0.00079	A24~B51~C14~DR04	0.00094	A68~B18~C07~DR14~DQ05	0.00101	A02~B18~C07~DR13~DQ03~DP03	0.00129	A01~B15~DR13	0.00105
A30~B55~C05	0.00079	A01~B13~C06~DR07	0.00092	A32~B51~C15~DR14~DQ05	0.00101	A30~B41~C17~DR08~DQ03~DP70	0.00129	A33~B35~DR11	0.00104
A68~B44~C05	0.00079	A03~B57~C06~DR04	0.00092	A24~B18~C07~DR04~DQ03	0.00101	A66~B38~C12~DR13~DQ03~DP02	0.00129	A03~B27~DR11	0.00104
A25~B40~C02	0.00079	A24~B51~C14~DR14	0.00089	A25~B18~C12~DR04~DQ03	0.00101	A11~B51~C14~DR15~DQ02~DP04	0.00129	A02~B55~DR15	0.00103
A32~B35~C06	0.00079	A02~B39~C12~DR16	0.00087	A24~B18~C12~DR15~DQ06	0.00101	A30~B53~C04~DR03~DQ06~DP04	0.00129	A26~B35~DR11	0.00103
A01~B15~C12	0.00079	A32~B35~C04~DR04	0.00087	A11~B35~C04~DR04~DQ03	0.00101	A03~B37~C06~DR04~DQ05~DP105	0.00129	A03~B41~DR11	0.00103
A03~B40~C15	0.00079	A24~B35~C04~DR16	0.00087	A30~B51~C07~DR08~DQ03	0.00101	A01~B51~C07~DR09~DQ03~DP02	0.00129	A02~B27~DR15	0.00103
A26~B51~C07	0.00079	A11~B35~C12~DR04	0.00087	A32~B18~C14~DR12~DQ03	0.00101	A03~B07~C14~DR16~DQ05~DP10	0.00129	A02~B38~DR11	0.00103
A32~B35~C07	0.00079	A02~B40~C03~DR07	0.00086	A24~B51~C12~DR15~DQ06	0.00101	A02~B50~C01~DR16~DQ05~DP03	0.00129	A24~B18~DR03	0.00103
A29~B13~C12	0.00079	A01~B50~C06~DR03	0.00085	A29~B13~C07~DR11~DQ06	0.00101	A24~B55~C06~DR01~DQ05~DP51	0.00129	A02~B27~DR03	0.00102
A31~B44~C05	0.00079	A29~B07~C15~DR11	0.00084	A02~B51~C16~DR04~DQ03	0.00101	A01~B15~C07~DR07~DQ03~DP105	0.00129	A11~B07~DR01	0.00102
A33~B51~C07	0.00079	A24~B18~C12~DR04	0.00084	A02~B27~C15~DR04~DQ03	0.00101	A23~B41~C17~DR07~DQ02~DP14	0.00129	A24~B55~DR15	0.00102
A69~B07~C07	0.00079	A33~B14~C08~DR13	0.00083	A01~B51~C14~DR08~DQ06	0.00101	A01~B37~C06~DR14~DQ06~DP02	0.00129	A32~B35~DR03	0.00102
A11~B54~C01	0.00079	A24~B51~C12~DR11	0.00083	A01~B51~C14~DR15~DQ06	0.00101	A24~B51~C14~DR13~DQ05~DP04	0.00129	A02~B52~DR15	0.00099
A23~B51~C03	0.00079	A02~B52~C15~DR15	0.00083	A31~B18~C12~DR11~DQ03	0.00101	A24~B35~C04~DR16~DQ05~DP04	0.00129	A24~B50~DR07	0.00099
A68~B57~C06	0.00079	A02~B51~C14~DR14	0.00082	A24~B50~C06~DR03~DQ02	0.00101	A24~B51~C14~DR08~DQ05~DP04	0.00129	A68~B35~DR11	0.00099
A66~B56~C01	0.00079	A02~B35~C04~DR15	0.00081	A31~B58~C07~DR16~DQ06	0.00101	A24~B44~C05~DR12~DQ03~DP04	0.00129	A02~B07~DR16	0.00098
A02~B57~C07	0.00079	A24~B40~C03~DR11	0.00081	A33~B58~C03~DR04~DQ03	0.00101	A32~B56~C01~DR04~DQ03~DP04	0.00129	A24~B44~DR11	0.00098
A02~B57~C18	0.00079	A24~B35~C12~DR13	0.0008	A26~B39~C12~DR10~DQ05	0.00101	A25~B52~C07~DR15~DQ06~DP04	0.00129	A02~B49~DR01	0.00097
A11~B13~C01	0.00079	A03~B18~C04~DR11	0.0008	A26~B38~C12~DR03~DQ05	0.00101	A25~B52~C02~DR15~DQ06~DP04	0.00129	A02~B52~DR07	0.00097
A66~B40~C17	0.00079	A68~B51~C14~DR14	0.00079	A33~B51~C07~DR01~DQ02	0.00101	A25~B51~C15~DR11~DQ05~DP02	0.00129	A68~B51~DR11	0.00097
A68~B51~C06	0.00079	A24~B40~C02~DR11	0.00079	A03~B51~C16~DR08~DQ03	0.00101	A11~B49~C07~DR14~DQ05~DP04	0.00129	A68~B08~DR03	0.00097
A30~B53~C04	0.00079	A02~B51~C14~DR16	0.00079	A30~B27~C01~DR11~DQ04	0.00101	A02~B35~C07~DR13~DQ06~DP02	0.00129	A33~B08~DR03	0.00097
A11~B13~C14	0.00079	A01~B45~C16~DR04	0.00079	A30~B35~C12~DR04~DQ03	0.00101	A11~B56~C06~DR07~DQ03~DP04	0.00129	A01~B37~DR04	0.00096
A03~B57~C06	0.00079	A33~B39~C08~DR13	0.00079	A69~B07~C07~DR11~DQ02	0.00101	A24~B50~C01~DR08~DQ03~DP04	0.00129	A24~B35~DR12	0.00096
A29~B35~C07	0.00079	A03~B51~C01~DR01	0.00079	A26~B35~C04~DR08~DQ03	0.00101	A24~B35~C07~DR11~DQ03~DP04	0.00129	A32~B18~DR03	0.00095
A11~B38~C07	0.00079	A02~B13~C12~DR13	0.00079	A26~B15~C12~DR08~DQ03	0.00101	A02~B18~C07~DR01~DQ05~DP04	0.00129	A03~B51~DR14	0.00095
A29~B58~C03	0.00079	A01~B50~C06~DR15	0.00079	A02~B38~C12~DR11~DQ05	0.00101	A03~B08~C07~DR15~DQ05~DP04	0.00129	A24~B15~DR07	0.00095
A11~B51~C01	0.00079	A11~B55~C06~DR07	0.00079	A11~B54~C01~DR16~DQ03	0.00101	A03~B51~C15~DR16~DQ05~DP04	0.00129	A24~B41~DR11	0.00095
A29~B57~C18	0.00079	A02~B55~C01~DR10	0.00079	A02~B51~C12~DR13~DQ06	0.00101	A02~B07~C12~DR15~DQ03~DP04	0.00129	A24~B44~DR01	0.00094
A29~B55~C01	0.00079	A01~B55~C01~DR15	0.00079	A03~B44~C12~DR04~DQ03	0.00101	A02~B39~C06~DR08~DQ06~DP04	0.00129	A02~B55~DR14	0.00094
A23~B48~C06	0.00079	A26~B07~C12~DR15	0.00079	A23~B41~C07~DR11~DQ03	0.00101	A33~B13~C08~DR07~DQ02~DP51	0.00129	A11~B51~DR13	0.00093
A25~B15~C01	0.00079	A01~B57~C06~DR15	0.00079	A23~B51~C03~DR04~DQ04	0.00101	A02~B38~C12~DR04~DQ05~DP04	0.00129	A01~B52~DR04	0.00093
A11~B52~C07	0.00079	A23~B49~C06~DR11	0.00079	A02~B15~C03~DR04~DQ03	0.00101	A03~B07~C12~DR04~DQ03~DP04	0.00129	A32~B49~DR01	0.00092
A03~B35~C14	0.00079	A32~B18~C07~DR11	0.00079	A03~B38~C12~DR14~DQ02	0.00101	A02~B44~C04~DR07~DQ02~DP02	0.00129	A03~B55~DR10	0.00092
A33~B40~C02	0.00079	A33~B14~C15~DR04	0.00079	A26~B52~C12~DR15~DQ04	0.00101	A30~B14~C08~DR01~DQ05~DP03	0.00129	A24~B50~DR15	0.00092
A31~B51~C01	0.00079	A33~B73~C08~DR07	0.00079	A11~B35~C04~DR10~DQ05	0.00101	A02~B35~C04~DR01~DQ05~DP03	0.00129	A03~B18~DR15	0.00092
A31~B35~C01	0.00079	A02~B15~C06~DR16	0.00079	A23~B35~C12~DR07~DQ02	0.00101	A29~B14~C08~DR01~DQ05~DP04	0.00129	A01~B50~DR13	0.00092
A30~B40~C02	0.00079	A02~B40~C15~DR16	0.00079	A02~B40~C15~DR08~DQ04	0.00101	A29~B57~C18~DR01~DQ05~DP01	0.00129	A33~B44~DR14	0.00092
A25~B35~C12	0.00079	A66~B41~C17~DR04	0.00079	A03~B49~C07~DR15~DQ06	0.00101	A23~B35~C04~DR04~DQ03~DP02	0.00129	A11~B39~DR04	0.00092
A68~B51~C12	0.00079	A66~B55~C14~DR04	0.00079	A32~B15~C01~DR14~DQ05	0.00101	A29~B49~C07~DR03~DQ03~DP04	0.00129	A26~B40~DR16	0.00092
A02~B55~C14	0.00079	A69~B50~C06~DR07	0.00079	A30~B41~C17~DR08~DQ03	0.00101	A01~B37~C12~DR12~DQ02~DP02	0.00129	A33~B58~DR01	0.00092
A26~B58~C07	0.00079	A01~B55~C01~DR13	0.00079	A66~B38~C12~DR13~DQ03	0.00101	A01~B13~C06~DR01~DQ05~DP04	0.00129	A32~B52~DR15	0.00092
A31~B39~C07	0.00079	A24~B08~C06~DR03	0.00079	A11~B51~C04~DR03~DQ06	0.00101	A26~B55~C01~DR13~DQ06~DP04	0.00129	A11~B27~DR15	0.00092
A03~B15~C01	0.00079	A26~B38~C12~DR03	0.00079	A30~B53~C14~DR15~DQ02	0.00101	A29~B44~C15~DR04~DQ03~DP04	0.00129	A02~B57~DR15	0.00092
A31~B55~C07	0.00079	A29~B38~C12~DR16	0.00079	A01~B07~C14~DR16~DQ03	0.00101	A23~B38~C12~DR11~DQ03~DP14	0.00129	A02~B15~DR10	0.00092
A68~B58~C07	0.00079	A03~B51~C07~DR15	0.00079	A03~B51~C07~DR09~DQ05	0.00101	A24~B07~C07~DR11~DQ03~DP15	0.00129	A24~B07~DR10	0.00092
A11~B15~C03	0.00079	A26~B15~C03~DR16	0.00079	A02~B50~C06~DR01~DQ05	0.00101	A03~B07~C07~DR11~DQ03~DP13	0.00129	A01~B41~DR10	0.00092
A30~B18~C08	0.00079	A02~B15~C03~DR16	0.00079	A24~B55~C01~DR16~DQ05	0.00101	A01~B51~C01~DR11~DQ06~DP01	0.00129	A66~B41~DR13	0.00092
A01~B14~C08	0.00079	A32~B15~C04~DR10	0.00079	A01~B15~C07~DR13~DQ03	0.00101	A29~B38~C12~DR11~DQ03~DP17	0.00129	A11~B40~DR07	0.00092
A03~B45~C06	0.00079	A02~B27~C02~DR07	0.00079	A26~B15~C07~DR07~DQ03	0.00101	A11~B18~C12~DR13~DQ06~DP02	0.00129	A01~B18~DR12	0.00092
A11~B27~C12	0.00079	A31~B48~C08~DR12	0.00079	A30~B41~C17~DR04~DQ02	0.00101	A11~B51~C15~DR04~DQ03~DP04	0.00129	A30~B51~DR08	0.00092
A11~B44~C03	0.00079	A02~B44~C16~DR15	0.00079	A01~B37~C06~DR13~DQ06	0.00101	A11~B51~C15~DR04~DQ03~DP05	0.00129	A23~B15~DR11	0.00092
A66~B52~C07	0.00079	A01~B44~C16~DR15	0.00079	A24~B51~C14~DR08~DQ05	0.00101	A02~B41~C06~DR13~DQ02~DP14	0.00129	A30~B58~DR16	0.00092
A32~B15~C07	0.00079	A32~B40~C03~DR04	0.00079	A24~B56~C01~DR12~DQ03	0.00101	A01~B49~C07~DR03~DQ03~DP04	0.00129	A24~B48~DR04	0.00092
A32~B07~C15	0.00079	A24~B35~C07~DR11	0.00079	A01~B55~C01~DR04~DQ03	0.00101	A03~B35~C04~DR04~DQ03~DP47	0.00129	A32~B27~DR11	0.00092
A30~B27~C02	0.00079	A11~B50~C06~DR11	0.00079	A03~B27~C02~DR04~DQ03	0.00101	A30~B44~C16~DR04~DQ05~DP47	0.00129	A23~B41~DR07	0.00092
A33~B27~C02	0.00079	A24~B14~C08~DR11	0.00079	A25~B51~C15~DR11~DQ05	0.00101	A02~B38~C12~DR07~DQ02~DP03	0.00129	A25~B51~DR01	0.00092
A30~B35~C01	0.00079	A30~B13~C06~DR10	0.00079	A02~B35~C07~DR13~DQ06	0.00101	A03~B49~C07~DR11~DQ03~DP04	0.00129	A11~B56~DR08	0.00092
A69~B58~C07	0.00079	A11~B55~C03~DR10	0.00079	A11~B56~C01~DR08~DQ03	0.00101	A31~B15~C01~DR04~DQ03~DP13	0.00129	A29~B44~DR07	0.00092
A66~B51~C02	0.00079	A30~B40~C05~DR16	0.00079	A24~B50~C06~DR07~DQ03	0.00101	A02~B40~C02~DR15~DQ06~DP16	0.00129	A29~B14~DR01	0.00092
A11~B55~C16	0.00079	A01~B35~C07~DR04	0.00079	A03~B08~C15~DR16~DQ05	0.00101	A30~B07~C07~DR13~DQ06~DP03	0.00129	A29~B38~DR11	0.00092
A01~B58~C06	0.00079	A26~B51~C16~DR10	0.00079	A02~B07~C06~DR15~DQ06	0.00101	A02~B51~C07~DR07~DQ04~DP04	0.00129	A29~B27~DR04	0.00092
A29~B08~C04	0.00079	A02~B13~C12~DR15	0.00079	A02~B39~C12~DR08~DQ03	0.00101	A29~B58~C07~DR08~DQ03~DP02	0.00129	A01~B49~DR14	0.00092
A26~B44~C07	0.00079	A02~B18~C07~DR16	0.00079	A03~B13~C06~DR07~DQ02	0.00101	A25~B35~C12~DR15~DQ06~DP04	0.00129	A26~B08~DR13	0.00092
A01~B39~C02	0.00079	A68~B44~C05~DR12	0.00079	A02~B38~C12~DR04~DQ05	0.00101	A69~B18~C12~DR14~DQ05~DP02	0.00129	A01~B58~DR11	0.00092
A31~B13~C15	0.00079	A25~B40~C02~DR01	0.00079	A02~B44~C04~DR07~DQ02	0.00101	A32~B41~C17~DR11~DQ03~DP14	0.00129	A30~B15~DR16	0.00092
A24~B49~C16	0.00079	A02~B07~C07~DR03	0.00079	A30~B14~C08~DR01~DQ05	0.00101	A23~B49~C07~DR15~DQ05~DP02	0.00129	A29~B58~DR03	0.00092
A32~B15~C03	0.00079	A32~B35~C06~DR11	0.00079	A29~B14~C08~DR01~DQ05	0.00101	A23~B49~C07~DR15~DQ05~DP03	0.00129	A02~B18~DR16	0.00091
A02~B73~C15	0.00079	A25~B18~C12~DR11	0.00079	A29~B57~C18~DR01~DQ05	0.00101	A30~B51~C15~DR11~DQ03~DP10	0.00129	A01~B57~DR04	0.00091
A01~B50~C12	0.00079	A03~B07~C07~DR16	0.00079	A11~B55~C01~DR03~DQ03	0.00101	A03~B50~C04~DR15~DQ06~DP02	0.00129	A68~B35~DR16	0.0009
A03~B56~C01	0.00079	A02~B51~C01~DR14	0.00079	A24~B37~C12~DR12~DQ03	0.00101	A23~B49~C07~DR13~DQ03~DP04	0.00129	A69~B07~DR11	0.0009
A03~B51~C08	0.00079	A03~B07~C07~DR13	0.00079	A01~B37~C06~DR07~DQ02	0.00101	A01~B18~C16~DR11~DQ06~DP04	0.00129	A32~B39~DR16	0.00089
A01~B44~C15	0.00079	A02~B51~C14~DR01	0.00079	A01~B13~C06~DR01~DQ05	0.00101	A32~B14~C08~DR13~DQ06~DP02	0.00129	A23~B35~DR04	0.00089
A30~B51~C03	0.00079	A26~B49~C07~DR14	0.00079	A02~B55~C01~DR13~DQ06	0.00101	A33~B52~C12~DR15~DQ06~DP02	0.00129	A24~B13~DR03	0.00088
A03~B35~C03	0.00079	A68~B18~C07~DR15	0.00079	A23~B38~C12~DR11~DQ03	0.00101	A30~B35~C04~DR08~DQ03~DP03	0.00129	A30~B49~DR13	0.00088
A02~B27~C07	0.00079	A32~B51~C15~DR14	0.00079	A01~B51~C01~DR11~DQ06	0.00101	A26~B38~C12~DR07~DQ02~DP04	0.00129	A01~B15~DR15	0.00087
A02~B52~C15	0.00079	A24~B18~C07~DR04	0.00079	A29~B38~C12~DR11~DQ03	0.00101	A26~B38~C12~DR07~DQ02~DP105	0.00129	A01~B40~DR04	0.00087
A30~B35~C07	0.00079	A11~B44~C02~DR04	0.00079	A03~B38~C12~DR13~DQ06	0.00101	A03~B44~C16~DR04~DQ03~DP04	0.00129	A33~B58~DR04	0.00087
A33~B44~C04	0.00079	A30~B51~C07~DR08	0.00079	A11~B18~C12~DR13~DQ06	0.00101	A03~B44~C16~DR03~DQ02~DP03	0.00129	A23~B50~DR03	0.00087
A24~B51~C06	0.00074	A32~B18~C14~DR12	0.00079	A33~B07~C07~DR03~DQ02	0.00101	A11~B40~C03~DR04~DQ03~DP03	0.00129	A68~B44~DR03	0.00085
A23~B38~C12	0.00071	A29~B13~C07~DR15	0.00079	A01~B15~C06~DR03~DQ03	0.00101	A02~B40~C03~DR13~DQ06~DP14	0.00129	A32~B49~DR16	0.00084
A32~B35~C15	0.0007	A02~B27~C15~DR11	0.00079	A02~B49~C07~DR03~DQ03	0.00101	A26~B51~C14~DR11~DQ03~DP04	0.00129	A25~B18~DR11	0.00082
A33~B35~C15	0.00064	A32~B49~C12~DR16	0.00079	A30~B44~C16~DR04~DQ05	0.00101	A29~B49~C07~DR11~DQ02~DP15	0.00129	A24~B49~DR15	0.00081
A11~B56~C01	0.00062	A01~B51~C14~DR08	0.00079	A31~B51~C01~DR03~DQ02	0.00101	A24~B18~C12~DR07~DQ02~DP02	0.00129	A25~B18~DR16	0.00081
A03~B45~C16	0.00062	A31~B44~C12~DR04	0.00079	A32~B51~C14~DR11~DQ03	0.00101	A33~B44~C04~DR11~DQ03~DP02	0.00129	A25~B18~DR07	0.00081
A03~B44~C04	0.0006	A32~B18~C05~DR11	0.00079	A24~B15~C04~DR04~DQ03	0.00101	A01~B08~C07~DR13~DQ06~DP02	0.00129	A24~B14~DR04	0.0008
A32~B15~C01	0.0006	A31~B58~C07~DR16	0.00079	A31~B15~C01~DR04~DQ03	0.00101	A30~B13~C06~DR16~DQ05~DP17	0.00129	A68~B35~DR04	0.0008
A02~B27~C01	0.00059	A33~B58~C03~DR04	0.00079	A02~B49~C07~DR10~DQ05	0.00101	A31~B39~C07~DR14~DQ03~DP02	0.00129	A01~B51~DR08	0.0008
A68~B44~C14	0.00053	A26~B39~C12~DR10	0.00079	A02~B35~C04~DR15~DQ06	0.00101	A68~B44~C16~DR04~DQ04~DP04	0.00129	A32~B18~DR11	0.0008
A30~B15~C07	0.0005	A33~B51~C07~DR01	0.00079	A30~B40~C07~DR13~DQ06	0.00101	A24~B48~C08~DR12~DQ06~DP02	0.00129	A01~B57~DR03	0.00079
A03~B27~C02	0.00048	A03~B27~C01~DR08	0.00079	A02~B51~C07~DR07~DQ03	0.00101	A01~B15~C07~DR04~DQ04~DP04	0.00129	A30~B07~DR08	0.00078
A32~B51~C15	0.00043	A30~B35~C12~DR04	0.00079	A29~B58~C07~DR08~DQ04	0.00101	A69~B13~C12~DR04~DQ03~DP11	0.00129	A24~B15~DR12	0.00078
A23~B52~C12	0.00032	A69~B07~C07~DR11	0.00079	A25~B35~C12~DR14~DQ05	0.00101	A24~B55~C01~DR03~DQ02~DP03	0.00129	A11~B13~DR14	0.00078
A01~B41~C07	0.00031	A68~B15~C12~DR08	0.00079	A69~B18~C12~DR15~DQ06	0.00101	A29~B35~C04~DR15~DQ06~DP14	0.00129	A11~B38~DR14	0.00078
A11~B39~C12	0.00027	A02~B38~C01~DR16	0.00079	A32~B41~C17~DR11~DQ03	0.00101	A25~B35~C12~DR13~DQ05~DP17	0.00129	A11~B44~DR04	0.00077
A32~B14~C08	0.00015	A11~B54~C12~DR11	0.00079	A30~B51~C15~DR11~DQ03	0.00101	A24~B44~C02~DR16~DQ05~DP04	0.00129	A24~B41~DR07	0.00076
A68~B35~C03	0.00015	A03~B44~C12~DR13	0.00079	A03~B35~C06~DR15~DQ06	0.00101	A24~B55~C01~DR13~DQ06~DP03	0.00129	A11~B55~DR16	0.00076
		A23~B51~C03~DR04	0.00079	A23~B49~C07~DR13~DQ03	0.00101	A68~B58~C07~DR08~DQ04~DP04	0.00129	A31~B35~DR16	0.00075
		A02~B15~C07~DR16	0.00079	A30~B18~C16~DR13~DQ06	0.00101	A03~B51~C07~DR04~DQ03~DP14	0.00129	A26~B38~DR04	0.00075
		A68~B57~C06~DR04	0.00079	A33~B14~C08~DR13~DQ06	0.00101	A11~B15~C08~DR14~DQ05~DP10	0.00129	A68~B38~DR13	0.00075
		A66~B56~C01~DR14	0.00079	A30~B35~C04~DR08~DQ03	0.00101	A30~B18~C08~DR11~DQ03~DP02	0.00129	A03~B07~DR07	0.00075
		A32~B35~C04~DR12	0.00079	A03~B07~C07~DR03~DQ02	0.00101	A30~B38~C12~DR03~DQ02~DP02	0.00129	A02~B40~DR11	0.00075
		A11~B18~C07~DR09	0.00079	A02~B40~C03~DR13~DQ06	0.00101	A01~B51~C14~DR03~DQ02~DP02	0.00129	A32~B13~DR07	0.00075
		A24~B18~C07~DR09	0.00079	A33~B44~C04~DR07~DQ02	0.00101	A33~B14~C08~DR11~DQ03~DP02	0.00129	A11~B35~DR03	0.00074
		A26~B38~C12~DR15	0.00079	A30~B35~C06~DR16~DQ05	0.00101	A03~B18~C07~DR11~DQ03~DP04	0.00129	A11~B35~DR16	0.00074
		A11~B35~C04~DR10	0.00079	A31~B39~C07~DR14~DQ03	0.00101	A29~B45~C06~DR16~DQ05~DP03	0.00129	A68~B40~DR14	0.00074
		A02~B40~C15~DR08	0.00079	A01~B57~C06~DR13~DQ06	0.00101	A03~B27~C12~DR15~DQ06~DP15	0.00129	A11~B51~DR15	0.00074
		A02~B57~C07~DR15	0.00079	A68~B44~C16~DR04~DQ04	0.00101	A11~B55~C01~DR13~DQ06~DP04	0.00129	A03~B44~DR07	0.00073
		A02~B57~C18~DR15	0.00079	A68~B44~C16~DR04~DQ03	0.00101	A24~B15~C04~DR13~DQ03~DP04	0.00129	A02~B39~DR01	0.00073
		A32~B38~C12~DR14	0.00079	A24~B15~C08~DR12~DQ03	0.00101	A26~B40~C02~DR04~DQ06~DP04	0.00129	A02~B18~DR03	0.00073
		A23~B50~C04~DR03	0.00079	A26~B48~C07~DR13~DQ06	0.00101	A01~B57~C06~DR11~DQ03~DP10	0.00129	A02~B18~DR08	0.00073
		A32~B15~C01~DR14	0.00079	A69~B13~C12~DR04~DQ03	0.00101	A02~B18~C07~DR07~DQ03~DP129	0.00129	A02~B40~DR09	0.00072
		A11~B13~C01~DR15	0.00079	A24~B55~C01~DR03~DQ03	0.00101	A03~B55~C01~DR11~DQ03~DP02	0.00129	A32~B52~DR03	0.00072
		A01~B35~C02~DR11	0.00079	A24~B35~C12~DR04~DQ03	0.00101	A11~B44~C03~DR03~DQ02~DP04	0.00129	A68~B40~DR11	0.00072
		A66~B35~C16~DR13	0.00079	A29~B35~C04~DR15~DQ06	0.00101	A24~B40~C06~DR15~DQ03~DP04	0.00129	A02~B51~DR15	0.00071
		A68~B40~C17~DR14	0.00079	A24~B18~C07~DR13~DQ03	0.00101	A24~B50~C03~DR04~DQ06~DP02	0.00129	A26~B41~DR11	0.0007
		A26~B51~C06~DR11	0.00079	A24~B08~C07~DR04~DQ03	0.00101	A24~B50~C06~DR03~DQ02~DP02	0.00129	A32~B39~DR07	0.00069
		A68~B55~C01~DR11	0.00079	A31~B55~C07~DR15~DQ06	0.00101	A66~B18~C12~DR07~DQ02~DP02	0.00129	A26~B15~DR08	0.00069
		A30~B41~C12~DR13	0.00079	A25~B35~C12~DR13~DQ05	0.00101	A02~B35~C12~DR13~DQ06~DP04	0.00129	A01~B49~DR01	0.00068
		A66~B38~C17~DR08	0.00079	A03~B55~C01~DR11~DQ03	0.00101	A24~B38~C07~DR12~DQ06~DP04	0.00129	A01~B15~DR11	0.00067
		A11~B51~C04~DR03	0.00079	A68~B58~C07~DR08~DQ04	0.00101	A26~B15~C07~DR08~DQ06~DP03	0.00129	A03~B55~DR04	0.00066
		A30~B53~C14~DR15	0.00079	A03~B51~C07~DR04~DQ03	0.00101	A24~B07~C07~DR10~DQ05~DP04	0.00129	A32~B51~DR04	0.00066
		A02~B41~C04~DR15	0.00079	A02~B15~C08~DR14~DQ05	0.00101	A03~B07~C07~DR10~DQ05~DP14	0.00129	A02~B52~DR03	0.00065
		A11~B13~C14~DR03	0.00079	A11~B15~C03~DR14~DQ05	0.00101	A24~B35~C04~DR10~DQ05~DP15	0.00129	A01~B18~DR11	0.00065
		A01~B41~C06~DR01	0.00079	A30~B18~C08~DR03~DQ02	0.00101	A26~B51~C12~DR13~DQ06~DP02	0.00129	A11~B13~DR04	0.00063
		A02~B51~C05~DR07	0.00079	A01~B14~C08~DR03~DQ02	0.00101	A11~B40~C07~DR11~DQ03~DP02	0.00129	A03~B51~DR01	0.00062
		A01~B51~C14~DR09	0.00079	A01~B14~C08~DR11~DQ03	0.00101	A30~B15~C03~DR16~DQ05~DP14	0.00129	A32~B15~DR13	0.00062
		A02~B50~C06~DR16	0.00079	A03~B45~C06~DR16~DQ03	0.00101	A01~B44~C05~DR12~DQ03~DP04	0.00129	A26~B55~DR11	0.00062
		A24~B55~C01~DR01	0.00079	A03~B27~C12~DR15~DQ06	0.00101	A02~B40~C15~DR14~DQ05~DP23	0.00129	A01~B50~DR03	0.00061
		A23~B35~C04~DR07	0.00079	A26~B40~C02~DR13~DQ06	0.00101	A24~B51~C15~DR12~DQ03~DP23	0.00129	A32~B13~DR14	0.00061
		A23~B41~C17~DR07	0.00079	A11~B14~C08~DR04~DQ03	0.00101	A32~B52~C12~DR13~DQ06~DP04	0.00129	A32~B38~DR14	0.00061
		A01~B37~C06~DR13	0.00079	A03~B52~C12~DR04~DQ03	0.00101	A11~B35~C04~DR10~DQ05~DP03	0.00129	A25~B18~DR13	0.00061
		A24~B51~C14~DR08	0.00079	A11~B44~C03~DR11~DQ03	0.00101	A02~B49~C02~DR16~DQ02~DP03	0.00129	A11~B18~DR13	0.0006
		A29~B35~C04~DR11	0.00079	A24~B50~C06~DR15~DQ06	0.00101	A32~B40~C07~DR07~DQ05~DP04	0.00129	A03~B35~DR16	0.0006
		A24~B56~C05~DR12	0.00079	A30~B13~C03~DR04~DQ03	0.00101	A32~B15~C07~DR07~DQ03~DP04	0.00129	A68~B35~DR12	0.0006
		A32~B44~C01~DR04	0.00079	A01~B52~C12~DR04~DQ03	0.00101	A24~B44~C02~DR01~DQ05~DP04	0.00129	A23~B52~DR15	0.0006
		A01~B27~C02~DR04	0.00079	A66~B18~C12~DR07~DQ02	0.00101	A02~B18~C07~DR10~DQ03~DP105	0.00129	A02~B44~DR12	0.0006
		A03~B55~C01~DR04	0.00079	A24~B38~C12~DR13~DQ06	0.00101	A01~B35~C03~DR03~DQ02~DP04	0.00129	A26~B50~DR11	0.0006
		A25~B51~C15~DR01	0.00079	A24~B35~C07~DR12~DQ06	0.00101	A11~B49~C07~DR15~DQ06~DP13	0.00129	A02~B51~DR07	0.0006
		A02~B35~C07~DR13	0.00079	A24~B07~C07~DR10~DQ05	0.00101	A32~B13~C04~DR07~DQ02~DP17	0.00129	A01~B37~DR11	0.00059
		A11~B50~C06~DR08	0.00079	A24~B35~C04~DR10~DQ05	0.00101	A24~B51~C15~DR04~DQ03~DP04	0.00129	A26~B38~DR07	0.00059
		A24~B55~C14~DR15	0.00079	A11~B07~C07~DR10~DQ05	0.00101	A03~B51~C03~DR04~DQ03~DP04	0.00129	A31~B15~DR14	0.00059
		A11~B38~C07~DR12	0.00079	A03~B35~C04~DR10~DQ05	0.00101	A68~B40~C14~DR11~DQ03~DP04	0.00129	A26~B55~DR04	0.00059
		A11~B40~C07~DR11	0.00079	A32~B52~C12~DR11~DQ03	0.00101	A32~B15~C12~DR11~DQ03~DP04	0.00129	A02~B40~DR14	0.00059
		A30~B40~C03~DR11	0.00079	A68~B27~C02~DR11~DQ03	0.00101	A29~B07~C15~DR10~DQ05~DP04	0.00129	A24~B38~DR14	0.00059
		A03~B08~C15~DR16	0.00079	A26~B51~C12~DR13~DQ06	0.00101	A03~B49~C07~DR04~DQ04~DP02	0.00129	A24~B18~DR04	0.00058
		A68~B07~C07~DR03	0.00079	A11~B40~C07~DR11~DQ03	0.00101	A03~B50~C06~DR04~DQ04~DP04	0.00129	A01~B40~DR07	0.00058
		A29~B58~C03~DR13	0.00079	A30~B15~C03~DR16~DQ05	0.00101	A31~B27~C02~DR15~DQ06~DP03	0.00129	A69~B35~DR11	0.00056
		A02~B07~C06~DR15	0.00079	A24~B15~C03~DR07~DQ02	0.00101	A03~B07~C07~DR07~DQ03~DP09	0.00129	A30~B08~DR03	0.00056
		A30~B13~C07~DR11	0.00079	A24~B40~C15~DR12~DQ03	0.00101	A24~B51~C14~DR04~DQ03~DP03	0.00129	A11~B35~DR10	0.00056
		A03~B44~C05~DR04	0.00079	A11~B52~C12~DR11~DQ03	0.00101	A23~B52~C12~DR15~DQ06~DP15	0.00129	A24~B51~DR16	0.00056
		A29~B55~C03~DR14	0.00079	A32~B15~C07~DR11~DQ03	0.00101	A32~B07~C15~DR13~DQ03~DP03	0.00129	A24~B18~DR07	0.00056
		A02~B27~C01~DR03	0.00079	A24~B44~C02~DR01~DQ05	0.00101	A23~B37~C06~DR13~DQ06~DP09	0.00129	A11~B40~DR11	0.00055
		A11~B51~C01~DR14	0.00079	A03~B18~C04~DR11~DQ03	0.00101	A24~B48~C08~DR08~DQ04~DP04	0.00129	A25~B07~DR15	0.00055
		A01~B55~C03~DR14	0.00079	A01~B35~C03~DR03~DQ02	0.00101	A23~B35~C04~DR11~DQ03~DP02	0.00129	A32~B40~DR16	0.00055
		A01~B27~C03~DR13	0.00079	A68~B35~C04~DR03~DQ02	0.00101	A11~B15~C08~DR13~DQ06~DP28	0.00129	A02~B49~DR07	0.00055
		A02~B51~C03~DR14	0.00079	A32~B13~C04~DR07~DQ02	0.00101	A33~B14~C08~DR01~DQ05~DP09	0.00129	A68~B55~DR11	0.00054
		A02~B44~C04~DR07	0.00079	A31~B18~C07~DR13~DQ05	0.00101	A03~B44~C04~DR11~DQ02~DP04	0.00129	A02~B57~DR04	0.00054
		A24~B51~C15~DR07	0.00079	A29~B49~C07~DR07~DQ02	0.00101	A23~B18~C04~DR07~DQ03~DP06	0.00129	A01~B15~DR07	0.00054
		A30~B35~C04~DR01	0.00079	A68~B40~C03~DR11~DQ03	0.00101	A30~B27~C03~DR16~DQ06~DP04	0.00129	A02~B49~DR04	0.00054
		A03~B41~C17~DR10	0.00079	A32~B15~C12~DR11~DQ03	0.00101	A33~B58~C02~DR13~DQ05~DP02	0.00129	A26~B38~DR01	0.00054
		A24~B51~C06~DR03	0.00079	A26~B38~C12~DR14~DQ05	0.00101	A30~B13~C01~DR13~DQ06~DP03	0.00129	A32~B35~DR16	0.00054
		A02~B55~C01~DR15	0.00079	A03~B35~C12~DR07~DQ02	0.00101	A02~B27~C14~DR11~DQ03~DP13	0.00129	A24~B35~DR08	0.00053
		A11~B55~C01~DR03	0.00079	A03~B40~C15~DR07~DQ02	0.00101	A02~B41~C17~DR03~DQ02~DP03	0.00129	A33~B35~DR13	0.00053
		A11~B39~C12~DR16	0.00079	A26~B40~C03~DR09~DQ03	0.00101	A01~B18~C15~DR11~DQ03~DP04	0.00129	A24~B57~DR03	0.00053
		A23~B48~C06~DR11	0.00079	A24~B15~C03~DR09~DQ03	0.00101	A25~B51~C07~DR11~DQ03~DP14	0.00129	A01~B08~DR11	0.00052
		A33~B35~C08~DR16	0.00079	A32~B07~C15~DR13~DQ03	0.00101	A02~B15~C03~DR08~DQ04~DP02	0.00129	A03~B44~DR14	0.00052
		A24~B37~C12~DR12	0.00079	A23~B49~C07~DR10~DQ06	0.00101	A69~B58~C07~DR08~DQ04~DP02	0.00129	A02~B57~DR16	0.00052
		A03~B35~C15~DR04	0.00079	A24~B48~C08~DR08~DQ04	0.00101	A24~B27~C02~DR07~DQ02~DP17	0.00129	A23~B50~DR07	0.00052
		A01~B35~C06~DR01	0.00079	A30~B27~C02~DR16~DQ06	0.00101	A01~B27~C07~DR11~DQ03~DP04	0.00129	A03~B15~DR13	0.00052
		A26~B55~C01~DR13	0.00079	A33~B58~C03~DR13~DQ05	0.00101	A02~B51~C15~DR13~DQ02~DP04	0.00129	A33~B58~DR14	0.00052
		A23~B38~C12~DR11	0.00079	A02~B35~C01~DR04~DQ03	0.00101	A24~B58~C03~DR03~DQ06~DP04	0.00129	A02~B13~DR13	0.00052
		A25~B35~C04~DR14	0.00079	A02~B27~C14~DR03~DQ02	0.00101	A24~B55~C16~DR08~DQ04~DP04	0.00129	A33~B50~DR03	0.00051
		A33~B51~C15~DR08	0.00079	A11~B51~C14~DR07~DQ02	0.00101	A11~B52~C04~DR07~DQ03~DP14	0.00129	A24~B27~DR11	0.00051
		A11~B51~C15~DR03	0.00079	A29~B07~C15~DR11~DQ03	0.00101	A23~B44~C12~DR11~DQ02~DP105	0.00129	A31~B18~DR11	0.0005
		A02~B40~C03~DR08	0.00079	A32~B40~C02~DR03~DQ02	0.00101	A02~B15~C12~DR08~DQ04~DP03	0.00129	A30~B51~DR11	0.0005
		A24~B51~C04~DR11	0.00079	A25~B18~C15~DR11~DQ03	0.00101	A32~B13~C15~DR15~DQ06~DP17	0.00129	A24~B40~DR11	0.0005
		A11~B18~C12~DR13	0.00079	A02~B15~C03~DR08~DQ04	0.00101	A01~B44~C04~DR04~DQ04~DP02	0.00129	A26~B55~DR13	0.0005
		A31~B15~C01~DR09	0.00079	A69~B58~C07~DR08~DQ04	0.00101	A01~B40~C03~DR07~DQ02~DP04	0.00129	A30~B51~DR13	0.0005
		A02~B41~C06~DR03	0.00079	A30~B15~C07~DR16~DQ05	0.00101	A30~B13~C06~DR13~DQ06~DP04	0.00129	A33~B14~DR11	0.0005
		A24~B08~C07~DR15	0.00079	A02~B27~C02~DR13~DQ06	0.00101	A68~B35~C04~DR15~DQ05~DP04	0.00129	A31~B35~DR01	0.0005
		A03~B35~C14~DR04	0.00079	A24~B27~C02~DR07~DQ02	0.00101	A03~B35~C04~DR01~DQ05~DP01	0.00129	A01~B52~DR11	0.00049
		A29~B35~C07~DR15	0.00079	A11~B18~C07~DR10~DQ05	0.00101	A02~B38~C12~DR13~DQ06~DP03	0.00129	A30~B13~DR04	0.00049
		A02~B40~C02~DR11	0.00079	A24~B55~C01~DR08~DQ04	0.00101	A26~B38~C12~DR15~DQ06~DP04	0.00129	A01~B27~DR04	0.00049
		A33~B39~C14~DR16	0.00079	A02~B15~C12~DR08~DQ04	0.00101	A26~B18~C12~DR15~DQ06~DP04	0.00129	A24~B55~DR11	0.00049
		A01~B13~C15~DR16	0.00079	A32~B35~C15~DR15~DQ06	0.00101	A68~B35~C04~DR15~DQ06~DP02	0.00129	A03~B44~DR13	0.00049
		A32~B35~C06~DR14	0.00079	A66~B35~C04~DR03~DQ02	0.00101	A24~B41~C17~DR15~DQ06~DP04	0.00129	A01~B35~DR08	0.00049
		A26~B35~C04~DR04	0.00079	A01~B41~C17~DR10~DQ05	0.00101	A02~B55~C03~DR16~DQ05~DP02	0.00129	A11~B44~DR11	0.00048
		A31~B51~C01~DR03	0.00079	A03~B39~C12~DR11~DQ03	0.00101	A03~B45~C16~DR11~DQ03~DP02	0.00129	A24~B44~DR07	0.00048
		A68~B35~C04~DR07	0.00079	A03~B39~C12~DR16~DQ05	0.00101	A01~B49~C07~DR11~DQ02~DP03	0.00129	A26~B49~DR01	0.00048
		A02~B49~C07~DR07	0.00079	A01~B40~C03~DR07~DQ02	0.00101	A29~B07~C15~DR12~DQ03~DP04	0.00129	A11~B51~DR07	0.00048
		A03~B38~C12~DR07	0.00079	A02~B40~C17~DR07~DQ03	0.00101	A32~B14~C08~DR07~DQ02~DP17	0.00129	A24~B44~DR03	0.00048
		A24~B15~C04~DR04	0.00079	A03~B35~C15~DR07~DQ03	0.00101	A03~B35~C06~DR15~DQ06~DP04	0.00129	A33~B14~DR13	0.00048
		A31~B15~C01~DR04	0.00079	A24~B07~C07~DR14~DQ03	0.00101	A02~B44~C16~DR15~DQ05~DP09	0.00129	A03~B13~DR01	0.00047
		A02~B49~C07~DR10	0.00079	A01~B35~C03~DR11~DQ03	0.00101	A02~B44~C14~DR08~DQ06~DP02	0.00129	A02~B50~DR01	0.00047
		A11~B07~C07~DR07	0.00079	A26~B44~C03~DR10~DQ05	0.00101	A68~B27~C02~DR15~DQ04~DP04	0.00129	A33~B14~DR03	0.00047
		A32~B27~C02~DR04	0.00079	A69~B18~C07~DR11~DQ03	0.00101	A02~B15~C08~DR12~DQ05~DP01	0.00129	A01~B07~DR13	0.00047
		A30~B40~C02~DR13	0.00079	A68~B40~C03~DR07~DQ03	0.00101	A24~B14~C01~DR01~DQ03~DP02	0.00129	A26~B44~DR01	0.00047
		A02~B51~C07~DR07	0.00079	A02~B55~C03~DR16~DQ05	0.00101	A25~B51~C15~DR13~DQ06~DP23	0.00129	A23~B35~DR14	0.00047
		A24~B52~C12~DR07	0.00079	A01~B45~C16~DR11~DQ03	0.00101	A01~B37~C06~DR07~DQ02~DP126	0.00129	A32~B49~DR11	0.00047
		A11~B55~C03~DR11	0.00079	A02~B27~C01~DR04~DQ03	0.00101	A02~B58~C07~DR16~DQ05~DP02	0.00129	A03~B07~DR03	0.00047
		A69~B35~C12~DR14	0.00079	A69~B18~C07~DR15~DQ06	0.00101	A26~B15~C12~DR14~DQ05~DP17	0.00129	A02~B41~DR01	0.00047
		A26~B15~C07~DR04	0.00079	A01~B18~C07~DR12~DQ03	0.00101	A02~B15~C03~DR01~DQ05~DP04	0.00129	A02~B40~DR12	0.00047
		A03~B44~C02~DR08	0.00079	A32~B14~C08~DR07~DQ02	0.00101	A02~B15~C03~DR16~DQ05~DP04	0.00129	A26~B58~DR07	0.00046
		A32~B41~C17~DR04	0.00079	A02~B44~C16~DR15~DQ05	0.00101	A68~B27~C02~DR04~DQ03~DP14	0.00129	A29~B62~DR11	0.00046
		A33~B35~C07~DR13	0.00079	A02~B27~C02~DR15~DQ04	0.00101	A26~B41~C17~DR07~DQ02~DP02	0.00129	A33~B35~DR16	0.00046
		A33~B35~C07~DR15	0.00079	A68~B44~C14~DR08~DQ06	0.00101	A02~B50~C06~DR11~DQ06~DP104	0.00129	A24~B46~DR01	0.00046
		A03~B35~C06~DR15	0.00079	A24~B15~C01~DR12~DQ05	0.00101	A23~B44~C04~DR15~DQ06~DP05	0.00129	A69~B51~DR04	0.00046
		A30~B18~C16~DR13	0.00079	A26~B51~C15~DR15~DQ06	0.00101	A01~B58~C07~DR11~DQ02~DP04	0.00129	A01~B38~DR15	0.00046
		A02~B51~C16~DR07	0.00079	A68~B52~C12~DR13~DQ06	0.00101	A01~B38~C06~DR04~DQ03~DP04	0.00129	A33~B44~DR16	0.00046
		A02~B55~C14~DR10	0.00079	A24~B27~C02~DR11~DQ03	0.00101	A24~B37~C12~DR10~DQ05~DP02	0.00129	A23~B35~DR01	0.00046
		A03~B07~C07~DR03	0.00079	A01~B52~C15~DR15~DQ06	0.00101	A02~B51~C12~DR16~DQ05~DP17	0.00129	A68~B35~DR01	0.00046
		A26~B27~C01~DR07	0.00079	A03~B15~C07~DR11~DQ03	0.00101	A32~B39~C16~DR07~DQ02~DP10	0.00129	A02~B54~DR04	0.00046
		A11~B40~C03~DR14	0.00079	A33~B35~C15~DR01~DQ05	0.00101	A01~B35~C07~DR04~DQ03~DP06	0.00129	A24~B07~DR07	0.00046
		A68~B50~C12~DR07	0.00079	A25~B15~C01~DR15~DQ05	0.00101	A24~B15~C04~DR07~DQ02~DP104	0.00129	A31~B35~DR09	0.00046
		A24~B51~C15~DR01	0.00079	A02~B48~C08~DR12~DQ03	0.00101	A24~B15~C12~DR08~DQ03~DP04	0.00129	A31~B40~DR09	0.00046
		A33~B44~C04~DR07	0.00079	A11~B52~C07~DR11~DQ03	0.00101	A24~B41~C17~DR11~DQ03~DP05	0.00129	A69~B44~DR01	0.00046
		A11~B40~C07~DR08	0.00079	A02~B38~C12~DR04~DQ04	0.00101	A26~B38~C07~DR04~DQ06~DP09	0.00129	A02~B15~DR01	0.00046
		A30~B13~C06~DR16	0.00079	A03~B52~C12~DR14~DQ05	0.00101	A68~B49~C12~DR13~DQ03~DP02	0.00129	A31~B27~DR13	0.00046
		A03~B55~C01~DR09	0.00079	A24~B14~C08~DR03~DQ02	0.00101	A26~B58~C07~DR03~DQ02~DP03	0.00129	A31~B50~DR04	0.00046
		A02~B55~C03~DR13	0.00079	A32~B38~C12~DR13~DQ06	0.00101	A11~B07~C07~DR15~DQ06~DP15	0.00129	A24~B13~DR15	0.00046
		A68~B44~C05~DR03	0.00079	A24~B38~C12~DR13~DQ03	0.00101	A24~B56~C01~DR11~DQ03~DP10	0.00129	A50~B15~DR13	0.00046
		A31~B39~C07~DR14	0.00079	A26~B52~C12~DR15~DQ06	0.00101	A01~B15~C07~DR04~DQ05~DP02	0.00129	A30~B55~DR13	0.00046
		A68~B51~C15~DR16	0.00079	A02~B58~C07~DR16~DQ05	0.00101	A11~B55~C16~DR04~DQ03~DP02	0.00129	A32~B53~DR16	0.00046
		A24~B13~C07~DR04	0.00079	A11~B13~C06~DR01~DQ05	0.00101	A26~B51~C14~DR15~DQ06~DP415	0.00129	A32~B55~DR13	0.00046
		A69~B35~C12~DR04	0.00079	A26~B15~C12~DR14~DQ05	0.00101	A24~B38~C07~DR13~DQ03~DP02	0.00129	A68~B07~DR13	0.00046
		A03~B35~C12~DR01	0.00079	A02~B15~C03~DR01~DQ05	0.00101	A03~B51~C16~DR03~DQ02~DP02	0.00129	A32~B44~DR03	0.00046
		A02~B48~C08~DR09	0.00079	A02~B15~C03~DR16~DQ05	0.00101	A02~B27~C02~DR09~DQ03~DP04	0.00129	A68~B15~DR11	0.00046
		A02~B48~C08~DR14	0.00079	A68~B18~C02~DR04~DQ03	0.00101	A01~B57~C06~DR16~DQ03~DP13	0.00129	A68~B57~DR04	0.00046
		A24~B18~C12~DR14	0.00079	A26~B41~C17~DR11~DQ03	0.00101	A01~B57~C18~DR07~DQ05~DP04	0.00129	A69~B15~DR03	0.00046
		A03~B15~C01~DR09	0.00079	A24~B14~C08~DR04~DQ05	0.00101	A30~B13~C03~DR13~DQ06~DP04	0.00129	A32~B49~DR13	0.00046
		A31~B55~C07~DR04	0.00079	A29~B50~C06~DR13~DQ06	0.00101	A23~B41~C07~DR11~DQ06~DP04	0.00129	A30~B35~DR01	0.00046
		A25~B35~C12~DR13	0.00079	A31~B38~C12~DR13~DQ06	0.00101	A29~B08~C04~DR13~DQ03~DP04	0.00129	A23~B07~DR15	0.00046
		A24~B35~C03~DR04	0.00079	A01~B58~C07~DR04~DQ02	0.00101	A24~B55~C01~DR10~DQ05~DP04	0.00129	A33~B07~DR03	0.00046
		A24~B44~C02~DR16	0.00079	A32~B41~C17~DR03~DQ02	0.00101	A32~B39~C12~DR16~DQ04~DP26	0.00129	A31~B57~DR11	0.00046
		A68~B58~C07~DR08	0.00079	A24~B38~C12~DR10~DQ03	0.00101	A26~B44~C07~DR04~DQ04~DP04	0.00129	A31~B18~DR01	0.00046
		A03~B51~C07~DR04	0.00079	A32~B51~C16~DR07~DQ02	0.00101	A02~B51~C04~DR13~DQ06~DP04	0.00129	A24~B58~DR08	0.00046
		A11~B15~C03~DR14	0.00079	A03~B15~C07~DR10~DQ06	0.00101	A23~B41~C07~DR08~DQ03~DP04	0.00129	A02~B58~DR16	0.00046
		A30~B18~C08~DR03	0.00079	A01~B15~C07~DR07~DQ02	0.00101	A32~B51~C07~DR16~DQ05~DP04	0.00129	A30~B14~DR11	0.00046
		A01~B51~C14~DR03	0.00079	A02~B35~C12~DR08~DQ03	0.00101	A03~B51~C16~DR16~DQ05~DP03	0.00129	A26~B27~DR16	0.00046
		A01~B14~C08~DR11	0.00079	A24~B15~C12~DR08~DQ03	0.00101	A24~B27~C07~DR16~DQ05~DP04	0.00129	A68~B56~DR13	0.00046
		A03~B45~C06~DR16	0.00079	A24~B41~C17~DR11~DQ03	0.00101	A01~B39~C02~DR16~DQ04~DP04	0.00129	A30~B51~DR16	0.00046
		A03~B27~C12~DR15	0.00079	A02~B39~C12~DR12~DQ05	0.00101	A68~B38~C12~DR08~DQ05~DP02	0.00129	A01~B45~DR04	0.00046
		A26~B40~C02~DR13	0.00079	A26~B55~C03~DR14~DQ03	0.00101	A03~B27~C02~DR11~DQ03~DP02	0.00129	A30~B52~DR15	0.00046
		A11~B14~C08~DR04	0.00079	A26~B38~C12~DR13~DQ06	0.00101	A01~B57~C06~DR04~DQ03~DP02	0.00129	A68~B08~DR13	0.00046
		A11~B44~C03~DR11	0.00079	A02~B44~C14~DR14~DQ03	0.00101	A29~B27~C02~DR04~DQ03~DP04	0.00129	A24~B54~DR01	0.00046
		A30~B13~C03~DR04	0.00079	A11~B52~C12~DR08~DQ04	0.00101	A01~B14~C08~DR11~DQ03~DP104	0.00129	A26~B39~DR08	0.00046
		A66~B52~C07~DR07	0.00079	A24~B56~C01~DR11~DQ03	0.00101	A24~B14~C08~DR11~DQ03~DP104	0.00129	A25~B27~DR07	0.00046
		A24~B35~C07~DR12	0.00079	A26~B15~C01~DR01~DQ05	0.00101	A31~B35~C15~DR09~DQ06~DP19	0.00129	A33~B39~DR13	0.00046
		A01~B15~C07~DR08	0.00079	A23~B50~C07~DR04~DQ03	0.00101	A30~B41~C17~DR04~DQ02~DP105	0.00129	A11~B51~DR03	0.00046
		A03~B07~C07~DR10	0.00079	A24~B15~C06~DR08~DQ03	0.00101	A32~B38~C12~DR10~DQ05~DP124	0.00129	A23~B44~DR14	0.00046
		A02~B15~C03~DR07	0.00079	A11~B55~C16~DR04~DQ03	0.00101	A30~B58~C07~DR11~DQ02~DP04	0.00129	A68~B14~DR11	0.00046
		A02~B40~C15~DR12	0.00079	A01~B51~C15~DR03~DQ02	0.00101	A01~B51~C14~DR15~DQ05~DP09	0.00129	A23~B51~DR04	0.00046
		A11~B52~C12~DR11	0.00079	A29~B58~C07~DR09~DQ03	0.00101	A01~B44~C05~DR03~DQ02~DP05	0.00129	A26~B49~DR13	0.00046
		A32~B15~C07~DR11	0.00079	A03~B44~C05~DR16~DQ06	0.00101	A24~B49~C02~DR13~DQ06~DP02	0.00129	A68~B53~DR01	0.00046
		A03~B44~C02~DR01	0.00079	A03~B35~C14~DR04~DQ03	0.00101	A33~B18~C12~DR15~DQ06~DP02	0.00129	A11~B50~DR15	0.00046
		A68~B35~C04~DR03	0.00079	A03~B51~C16~DR03~DQ02	0.00101	A24~B08~C12~DR04~DQ03~DP104	0.00129	A32~B18~DR15	0.00046
		A68~B35~C03~DR03	0.00079	A68~B15~C07~DR13~DQ06	0.00101	A01~B73~C15~DR13~DQ06~DP01	0.00129	A03~B27~DR12	0.00046
		A32~B35~C04~DR07	0.00079	A02~B27~C02~DR09~DQ03	0.00101	A01~B27~C04~DR11~DQ02~DP104	0.00129	A01~B50~DR15	0.00046
		A31~B18~C07~DR01	0.00079	A01~B58~C06~DR03~DQ02	0.00101	A03~B35~C02~DR03~DQ03~DP104	0.00129	A03~B14~DR08	0.00046
		A03~B40~C03~DR04	0.00079	A01~B57~C18~DR16~DQ05	0.00101	A03~B51~C14~DR14~DQ05~DP02	0.00129	A26~B07~DR15	0.00046
		A32~B15~C12~DR04	0.00079	A29~B08~C04~DR13~DQ06	0.00101	A01~B50~C12~DR07~DQ02~DP02	0.00129	A33~B14~DR04	0.00046
		A03~B13~C12~DR07	0.00079	A24~B55~C01~DR10~DQ05	0.00101	A11~B18~C07~DR01~DQ05~DP04	0.00129	A33~B73~DR07	0.00046
		A03~B40~C15~DR07	0.00079	A02~B39~C12~DR04~DQ04	0.00101	A26~B08~C07~DR10~DQ03~DP02	0.00129	A29~B38~DR04	0.00046
		A24~B15~C03~DR09	0.00079	A31~B35~C01~DR01~DQ05	0.00101	A33~B58~C03~DR14~DQ05~DP04	0.00129	A26~B15~DR16	0.00046
		A32~B07~C15~DR13	0.00079	A11~B07~C07~DR04~DQ02	0.00101	A24~B51~C15~DR07~DQ03~DP02	0.00129	A26~B55~DR07	0.00046
		A24~B48~C08~DR08	0.00079	A26~B44~C07~DR03~DQ04	0.00101	A03~B56~C01~DR08~DQ04~DP01	0.00129	A31~B48~DR12	0.00046
		A01~B15~C08~DR13	0.00079	A03~B55~C03~DR15~DQ06	0.00101	A03~B51~C08~DR13~DQ06~DP15	0.00129	A31~B35~DR12	0.00046
		A30~B58~C03~DR16	0.00079	A02~B51~C04~DR13~DQ06	0.00101	A31~B27~C07~DR11~DQ03~DP04	0.00129	A25~B35~DR08	0.00046
		A33~B27~C02~DR13	0.00079	A23~B41~C07~DR08~DQ03	0.00101	A02~B15~C08~DR14~DQ05~DP296	0.00129	A11~B50~DR11	0.00046
		A02~B35~C01~DR04	0.00079	A26~B51~C07~DR13~DQ06	0.00101	A32~B52~C12~DR07~DQ02~DP535	0.00129	A24~B14~DR11	0.00046
		A02~B27~C14~DR03	0.00079	A24~B39~C12~DR11~DQ03	0.00101	A03~B39~C12~DR11~DQ03~DP02	0.00129	A30~B35~DR10	0.00046
		A11~B51~C14~DR07	0.00079	A02~B18~C02~DR04~DQ03	0.00101	A24~B51~C02~DR14~DQ05~DP13	0.00129	A03~B51~DR12	0.00046
		A32~B40~C02~DR03	0.00079	A01~B38~C12~DR08~DQ04	0.00101	A24~B18~C12~DR12~DQ03~DP02	0.00129	A30~B40~DR10	0.00046
		A25~B18~C15~DR11	0.00079	A68~B39~C02~DR16~DQ05	0.00101	A26~B18~C07~DR11~DQ03~DP02	0.00129	A26~B51~DR10	0.00046
		A02~B15~C03~DR08	0.00079	A03~B27~C02~DR11~DQ03	0.00101	A26~B55~C01~DR10~DQ03~DP04	0.00129	A68~B37~DR11	0.00046
		A69~B58~C07~DR08	0.00079	A01~B57~C06~DR04~DQ03	0.00101	A02~B18~C07~DR16~DQ05~DP02	0.00129	A68~B44~DR12	0.00046
		A30~B15~C07~DR16	0.00079	A29~B07~C02~DR15~DQ06	0.00101	A01~B07~C07~DR15~DQ03~DP01	0.00129	A25~B40~DR01	0.00046
		A01~B27~C07~DR04	0.00079	A31~B13~C15~DR09~DQ03	0.00101	A01~B49~C06~DR13~DQ05~DP04	0.00129	A03~B15~DR11	0.00046
		A11~B18~C07~DR10	0.00079	A11~B51~C15~DR13~DQ03	0.00101	A01~B57~C07~DR14~DQ06~DP04	0.00129	A29~B50~DR11	0.00046
		A24~B55~C01~DR08	0.00079	A32~B38~C12~DR10~DQ05	0.00101	A03~B44~C05~DR01~DQ05~DP01	0.00129	A32~B14~DR01	0.00046
		A02~B35~C12~DR08	0.00079	A01~B41~C07~DR03~DQ02	0.00101	A03~B35~C04~DR13~DQ06~DP02	0.00129	A68~B73~DR04	0.00046
		A32~B13~C15~DR15	0.00079	A30~B58~C07~DR11~DQ03	0.00101	A03~B38~C12~DR11~DQ03~DP09	0.00129	A11~B13~DR16	0.00046
		A01~B44~C04~DR04	0.00079	A01~B51~C14~DR15~DQ05	0.00101	A24~B40~C03~DR11~DQ03~DP04	0.00129	A29~B58~DR08	0.00046
		A66~B35~C04~DR03	0.00079	A01~B41~C17~DR03~DQ02	0.00101	A26~B44~C02~DR09~DQ03~DP04	0.00129	A30~B37~DR04	0.00046
		A01~B41~C17~DR10	0.00079	A24~B49~C02~DR13~DQ06	0.00101	A32~B52~C02~DR11~DQ06~DP04	0.00128	A03~B58~DR03	0.00046
		A26~B39~C12~DR16	0.00079	A33~B18~C12~DR15~DQ06	0.00101	A68~B27~C12~DR15~DQ03~DP04	0.00128	A26~B18~DR14	0.00046
		A03~B39~C12~DR11	0.00079	A32~B15~C03~DR11~DQ03	0.00101	A11~B49~C07~DR15~DQ06~DP04	0.00103	A68~B18~DR14	0.00046
		A68~B35~C04~DR15	0.00079	A11~B35~C12~DR16~DQ05	0.00101	A01~B35~C04~DR04~DQ03~DP04	0.00094	A32~B56~DR16	0.00046
		A02~B41~C17~DR07	0.00079	A02~B73~C15~DR13~DQ06	0.00101	A01~B44~C15~DR11~DQ03~DP04	0.00091	A03~B56~DR13	0.00046
		A03~B35~C15~DR07	0.00079	A03~B27~C02~DR03~DQ02	0.00101	A01~B35~C04~DR14~DQ05~DP02	0.00089	A32~B51~DR14	0.00046
		A68~B07~C07~DR14	0.00079	A03~B51~C14~DR14~DQ05	0.00101			A32~B18~DR12	0.00046
		A68~B35~C04~DR14	0.00079	A01~B50~C12~DR11~DQ03	0.00101			A68~B52~DR14	0.00046
		A01~B35~C03~DR11	0.00079	A01~B18~C07~DR01~DQ05	0.00101			A01~B48~DR04	0.00046
		A26~B44~C03~DR10	0.00079	A26~B58~C07~DR10~DQ03	0.00101			A23~B49~DR16	0.00046
		A69~B18~C07~DR01	0.00079	A33~B08~C03~DR14~DQ05	0.00101			A29~B13~DR15	0.00046
		A01~B45~C16~DR11	0.00079	A24~B51~C15~DR01~DQ05	0.00101			A30~B38~DR15	0.00046
		A69~B18~C07~DR15	0.00079	A03~B56~C01~DR08~DQ04	0.00101			A31~B38~DR15	0.00046
		A29~B07~C15~DR12	0.00079	A03~B51~C08~DR13~DQ06	0.00101			A26~B39~DR10	0.00046
		A32~B14~C08~DR07	0.00079	A32~B52~C12~DR01~DQ05	0.00101			A33~B51~DR01	0.00046
		A02~B44~C14~DR08	0.00079	A02~B51~C02~DR14~DQ05	0.00101			A11~B54~DR11	0.00046
		A24~B15~C01~DR12	0.00079	A26~B55~C03~DR07~DQ02	0.00101			A03~B58~DR04	0.00046
		A26~B51~C15~DR13	0.00079	A11~B38~C12~DR10~DQ05	0.00101			A66~B56~DR13	0.00046
		A24~B51~C02~DR11	0.00079	A26~B35~C04~DR04~DQ03	0.00101			A11~B51~DR09	0.00046
		A33~B27~C14~DR11	0.00079	A24~B40~C02~DR11~DQ03	0.00101			A11~B38~DR10	0.00046
		A03~B15~C07~DR11	0.00079	A32~B40~C02~DR16~DQ05	0.00101			A66~B40~DR14	0.00046
		A33~B35~C15~DR01	0.00079	A02~B52~C12~DR03~DQ02	0.00101			A30~B38~DR08	0.00046
		A25~B15~C01~DR13	0.00079	A24~B44~C02~DR16~DQ05	0.00098			A30~B41~DR13	0.00046
		A02~B52~C08~DR12	0.00079	A24~B18~C12~DR04~DQ03	0.00087			A01~B41~DR01	0.00046
		A11~B48~C07~DR11	0.00079	A03~B51~C16~DR16~DQ05	0.00086			A03~B50~DR14	0.00046
		A24~B14~C08~DR03	0.00079	A02~B41~C17~DR04~DQ03	0.00069			A01~B07~DR09	0.00046
		A32~B51~C16~DR11	0.00079	A68~B35~C04~DR15~DQ06	0.00063			A26~B56~DR08	0.00046
		A02~B58~C07~DR16	0.00079	A02~B18~C07~DR01~DQ05	0.00051			A33~B18~DR01	0.00046
		A11~B13~C06~DR14	0.00079	A24~B49~C12~DR13~DQ06	0.00045			A24~B56~DR12	0.00046
		A26~B15~C12~DR14	0.00079					A30~B35~DR08	0.00046
		A02~B15~C03~DR01	0.00079					A11~B38~DR12	0.00046
		A68~B27~C02~DR04	0.00079					A11~B56~DR15	0.00046
		A24~B14~C08~DR04	0.00079					A03~B08~DR15	0.00046
		A31~B40~C03~DR04	0.00079					A68~B07~DR03	0.00046
		A01~B58~C07~DR04	0.00079					A29~B58~DR13	0.00046
		A32~B41~C17~DR03	0.00079					A30~B13~DR03	0.00046
		A24~B38~C12~DR10	0.00079					A29~B57~DR01	0.00046
		A03~B15~C07~DR13	0.00079					A29~B58~DR10	0.00046
		A24~B41~C17~DR11	0.00079					A29~B49~DR03	0.00046
		A26~B55~C03~DR12	0.00079					A23~B48~DR16	0.00046
		A26~B58~C07~DR03	0.00079					A01~B13~DR01	0.00046
		A02~B44~C14~DR14	0.00079					A23~B38~DR11	0.00046
		A11~B52~C12~DR08	0.00079					A33~B07~DR08	0.00046
		A02~B56~C01~DR11	0.00079					A25~B52~DR09	0.00046
		A23~B15~C07~DR08	0.00079					A33~B40~DR11	0.00046
		A11~B55~C16~DR14	0.00079					A02~B49~DR03	0.00046
		A66~B41~C17~DR15	0.00079					A26~B13~DR07	0.00046
		A24~B55~C01~DR07	0.00079					A31~B51~DR03	0.00046
		A02~B13~C06~DR14	0.00079					A02~B49~DR10	0.00046
		A29~B58~C07~DR09	0.00079					A32~B27~DR07	0.00046
		A03~B44~C05~DR16	0.00079					A30~B40~DR13	0.00046
		A03~B51~C16~DR03	0.00079					A69~B18~DR15	0.00046
		A01~B58~C06~DR03	0.00079					A69~B35~DR14	0.00046
		A23~B08~C04~DR13	0.00079					A03~B44~DR08	0.00046
		A29~B41~C07~DR11	0.00079					A33~B35~DR15	0.00046
		A03~B55~C01~DR10	0.00079					A33~B44~DR07	0.00046
		A31~B13~C01~DR01	0.00079					A11~B40~DR08	0.00046
		A26~B44~C07~DR04	0.00079					A31~B39~DR14	0.00046
		A11~B55~C03~DR15	0.00079					A68~B51~DR16	0.00046
		A23~B41~C07~DR08	0.00079					A69~B13~DR01	0.00046
		A32~B51~C07~DR16	0.00079					A02~B48~DR09	0.00046
		A24~B39~C12~DR11	0.00079					A02~B48~DR14	0.00046
		A02~B18~C02~DR04	0.00079					A02~B39~DR09	0.00046
		A01~B38~C12~DR08	0.00079					A03~B15~DR09	0.00046
		A68~B39~C02~DR16	0.00079					A31~B08~DR04	0.00046
		A03~B27~C02~DR11	0.00079					A25~B35~DR13	0.00046
		A29~B27~C02~DR04	0.00079					A24~B44~DR16	0.00046
		A31~B13~C15~DR09	0.00079					A68~B58~DR08	0.00046
		A11~B51~C15~DR13	0.00079					A30~B18~DR03	0.00046
		A32~B38~C12~DR10	0.00079					A01~B14~DR11	0.00046
		A01~B41~C07~DR03	0.00079					A03~B39~DR11	0.00046
		A30~B58~C07~DR11	0.00079					A26~B39~DR12	0.00046
		A24~B49~C02~DR04	0.00079					A03~B39~DR12	0.00046
		A33~B18~C12~DR14	0.00079					A29~B45~DR16	0.00046
		A32~B15~C03~DR11	0.00079					A26~B52~DR04	0.00046
		A02~B73~C15~DR13	0.00079					A01~B47~DR13	0.00046
		A01~B27~C02~DR03	0.00079					A11~B55~DR12	0.00046
		A03~B51~C14~DR14	0.00079					A31~B37~DR08	0.00046
		A01~B50~C12~DR11	0.00079					A24~B27~DR10	0.00046
		A01~B18~C07~DR01	0.00079					A23~B08~DR13	0.00046
		A33~B58~C03~DR14	0.00079					A23~B08~DR01	0.00046
		A03~B56~C01~DR08	0.00079					A26~B38~DR16	0.00046
		A03~B51~C08~DR13	0.00079					A32~B37~DR11	0.00046
		A32~B52~C12~DR07	0.00079					A66~B52~DR07	0.00046
		A29~B57~C18~DR01	0.00079					A11~B56~DR13	0.00046
		A26~B48~C08~DR12	0.00079					A68~B53~DR13	0.00046
		A30~B35~C04~DR14	0.00079					A30~B27~DR12	0.00046
		A26~B44~C02~DR09	0.00079					A33~B48~DR10	0.00046
		A30~B15~C03~DR16	0.00079					A33~B14~DR12	0.00046
		A26~B51~C14~DR13	0.00079					A66~B35~DR09	0.00046
		A68~B51~C12~DR14	0.00079					A29~B49~DR07	0.00046
		A01~B15~C12~DR13	0.00079					A23~B40~DR01	0.00046
		A11~B35~C12~DR16	0.00072					A30~B55~DR09	0.00046
		A01~B57~C06~DR04	0.00067					A68~B55~DR14	0.00046
		A24~B51~C15~DR04	0.00065					A25~B40~DR14	0.00046
		A26~B27~C02~DR11	0.00056					A03~B40~DR07	0.00046
		A02~B27~C01~DR04	0.00055					A24~B40~DR09	0.00046
		A24~B51~C16~DR13	0.00055					A68~B49~DR09	0.00046
		A02~B15~C03~DR04	0.00049					A32~B07~DR13	0.00046
		A02~B49~C07~DR03	0.00049					A68~B35~DR15	0.00046
		A03~B41~C17~DR01	0.00049					A66~B47~DR13	0.00046
		A02~B15~C08~DR14	0.00041					A24~B48~DR08	0.00046
		A01~B55~C01~DR14	0.00034					A68~B52~DR03	0.00046
Please put a period, instead of a comma, to separate decimal parts. It must be 0.0, 0.1 etc. Please make the necessary corrections.
I fixed

## Sheet: Solid Tx candidates haplotype.
Name	Frequency	Name	Frequency	Name	Frequency	Name	Frequency	Name	Frequency	Name	Frequency
A24~B35~C04	0.03558	A01~B08~C07~DR03	0.01678	A02~B35~C04~DR11~DQ03	0.02374	A24~B35~C04~DR04~DQ03~DP04	0.02612	A01~B08~DR03	0.01803	DR11~DQ03~DP04	0.12284
A11~B35~C04	0.03373	A24~B35~C04~DR11	0.01548	A24~B35~C04~DR04~DQ03	0.01991	A11~B35~C04~DR11~DQ03~DP04	0.01866	A02~B51~DR04	0.01437	DR04~DQ03~DP04	0.07992
A02~B35~C04	0.02863	A24~B35~C04~DR04	0.01406	A11~B35~C04~DR11~DQ03	0.0177	A24~B13~C06~DR07~DQ02~DP04	0.01493	A24~B35~DR11	0.01336	DR03~DQ02~DP04	0.0639
A23~B49~C07	0.01946	A33~B14~C08~DR01	0.01326	A01~B08~C07~DR03~DQ02	0.0177	A32~B35~C04~DR13~DQ06~DP04	0.01493	A33~B14~DR01	0.01282	DR15~DQ06~DP04	0.05615
A02~B38~C12	0.01806	A02~B35~C04~DR11	0.01212	A02~B49~C07~DR11~DQ03	0.01511	A68~B52~C12~DR15~DQ06~DP04	0.01493	A02~B18~DR11	0.01243	DR13~DQ06~DP04	0.05204
A01~B08~C07	0.01791	A11~B35~C04~DR11	0.011	A24~B13~C06~DR07~DQ02	0.01327	A02~B35~C04~DR04~DQ03~DP04	0.01493	A03~B35~DR04	0.01084	DR11~DQ03~DP02	0.03571
A03~B07~C07	0.01733	A02~B35~C04~DR04	0.01068	A32~B35~C04~DR13~DQ06	0.01106	A01~B08~C07~DR03~DQ02~DP04	0.01119	A30~B13~DR07	0.01028	DR07~DQ02~DP04	0.0336
A33~B14~C08	0.01703	A32~B35~C04~DR13	0.00947	A24~B08~C07~DR03~DQ02	0.00885	A02~B52~C12~DR11~DQ03~DP04	0.01119	A02~B51~DR11	0.01015	DR16~DQ05~DP04	0.03069
A32~B35~C04	0.01567	A02~B13~C06~DR07	0.00947	A24~B35~C04~DR15~DQ06	0.00885	A01~B08~C07~DR03~DQ02~DP03	0.01119	A03~B35~DR11	0.00971	DR14~DQ05~DP02	0.03003
A01~B35~C04	0.0153	A23~B49~C07~DR11	0.0092	A33~B14~C08~DR01~DQ05	0.00885	A02~B35~C04~DR11~DQ03~DP03	0.01119	A01~B35~DR11	0.009	DR04~DQ03~DP02	0.02703
A02~B50~C06	0.01435	A03~B07~C07~DR15	0.00902	A03~B50~C06~DR07~DQ02	0.00885	A02~B49~C07~DR11~DQ03~DP04	0.01119	A02~B35~DR04	0.00879	DR01~DQ05~DP04	0.02533
A02~B18~C07	0.01415	A02~B18~C07~DR11	0.00889	A02~B13~C06~DR07~DQ02	0.00885	A02~B35~C04~DR11~DQ05~DP02	0.00746	A11~B35~DR01	0.00831	DR15~DQ06~DP02	0.02424
A01~B57~C06	0.01369	A02~B50~C06~DR07	0.00762	A02~B51~C15~DR04~DQ03	0.00885	A01~B18~C12~DR11~DQ03~DP04	0.00746	A02~B35~DR11	0.00815	DR12~DQ03~DP04	0.02343
A24~B51~C14	0.0128	A02~B38~C12~DR13	0.00708	A01~B18~C12~DR11~DQ03	0.00885	A02~B35~C03~DR07~DQ02~DP04	0.00746	A03~B07~DR15	0.00788	DR01~DQ05~DP02	0.02265
A02~B07~C07	0.01205	A24~B13~C06~DR07	0.00663	A02~B35~C04~DR07~DQ02	0.00885	A11~B35~C04~DR15~DQ06~DP17	0.00746	A01~B51~DR11	0.0073	DR13~DQ06~DP02	0.02096
A30~B13~C06	0.01181	A02~B51~C15~DR04	0.00663	A68~B52~C12~DR15~DQ06	0.00885	A03~B18~C07~DR03~DQ02~DP04	0.00746	A24~B51~DR11	0.00724	DR11~DQ03~DP03	0.02028
A26~B38~C12	0.01147	A01~B35~C04~DR11	0.00651	A03~B35~C12~DR04~DQ03	0.00664	A01~B15~C07~DR13~DQ06~DP04	0.00746	A02~B50~DR07	0.00708	DR14~DQ05~DP04	0.02002
A03~B51~C15	0.01139	A03~B35~C04~DR04	0.00642	A01~B35~C12~DR11~DQ03	0.00664	A01~B35~C04~DR04~DQ03~DP02	0.00746	A01~B15~DR13	0.00689	DR03~DQ02~DP03	0.01943
A03~B35~C04	0.01008	A03~B50~C06~DR07	0.0061	A02~B35~C04~DR14~DQ05	0.00664	A24~B35~C04~DR15~DQ05~DP05	0.00746	A24~B35~DR04	0.00645	DR11~DQ03~DP14	0.0146
A02~B51~C15	0.0096	A02~B07~C07~DR15	0.00589	A24~B51~C15~DR14~DQ05	0.00664	A24~B27~C07~DR04~DQ03~DP03	0.00746	A23~B49~DR11	0.00645	DR13~DQ06~DP13	0.0146
A01~B37~C06	0.00947	A02~B38~C12~DR11	0.00574	A02~B38~C12~DR13~DQ06	0.00664	A33~B14~C08~DR01~DQ05~DP04	0.00746	A02~B51~DR13	0.0063	DR04~DQ03~DP03	0.01172
A02~B15~C03	0.00917	A02~B35~C04~DR14	0.00568	A24~B35~C03~DR14~DQ05	0.00664	A02~B44~C06~DR07~DQ02~DP04	0.00746	A24~B52~DR15	0.00628	DR07~DQ02~DP03	0.01095
A02~B18~C12	0.00909	A02~B15~C03~DR04	0.00568	A02~B35~C04~DR04~DQ03	0.00664	A24~B51~C15~DR14~DQ05~DP02	0.00746	A24~B35~DR03	0.00618	DR08~DQ03~DP04	0.01095
A03~B50~C06	0.00908	A03~B35~C12~DR04	0.00568	A24~B51~C15~DR11~DQ03	0.00664	A24~B51~C06~DR11~DQ03~DP04	0.00746	A02~B15~DR04	0.00596	DR07~DQ02~DP17	0.0102
A02~B27~C02	0.00852	A11~B35~C04~DR01	0.00553	A01~B38~C12~DR03~DQ02	0.00664	A24~B51~C07~DR11~DQ03~DP04	0.00746	A24~B35~DR13	0.00578	DR15~DQ05~DP02	0.01004
A02~B51~C14	0.00774	A24~B35~C04~DR15	0.00479	A26~B38~C12~DR13~DQ06	0.00664	A11~B35~C04~DR07~DQ02~DP04	0.00746	A02~B07~DR15	0.00554	DR12~DQ03~DP02	0.00942
A68~B35~C04	0.00769	A68~B35~C04~DR13	0.00473	A03~B35~C03~DR04~DQ03	0.00664	A02~B51~C14~DR13~DQ02~DP04	0.00746	A24~B18~DR11	0.00534	DR07~DQ03~DP02	0.00882
A02~B44~C05	0.00754	A26~B38~C12~DR13	0.00473	A02~B49~C07~DR13~DQ06	0.0048	A24~B35~C03~DR14~DQ05~DP04	0.00746	A03~B44~DR04	0.00531	DR03~DQ02~DP17	0.00791
A24~B52~C12	0.00749	A01~B57~C06~DR07	0.00473	A01~B57~C06~DR01~DQ03	0.00442	A24~B51~C14~DR15~DQ06~DP04	0.00746	A02~B44~DR04	0.0052	DR15~DQ05~DP05	0.0073
A24~B51~C16	0.00714	A02~B35~C04~DR13	0.00452	A26~B44~C14~DR04~DQ03	0.00442	A23~B49~C07~DR04~DQ03~DP04	0.00746	A01~B35~DR04	0.00513	DR03~DQ02~DP23	0.0073
A02~B40~C03	0.00685	A23~B49~C07~DR04	0.00445	A30~B08~C07~DR03~DQ02	0.00442	A03~B50~C06~DR07~DQ06~DP03	0.00746	A26~B38~DR13	0.00511	DR10~DQ05~DP02	0.00674
A24~B08~C07	0.00684	A01~B52~C12~DR15	0.0043	A11~B49~C07~DR11~DQ03	0.00442	A26~B38~C16~DR13~DQ06~DP02	0.00746	A24~B35~DR14	0.00502	DR15~DQ06~DP03	0.00645
A31~B35~C04	0.00659	A24~B07~C07~DR15	0.004	A02~B50~C06~DR04~DQ03	0.00442	A11~B40~C15~DR14~DQ05~DP02	0.00746	A02~B35~DR14	0.00501	DR04~DQ03~DP13	0.00542
A24~B51~C15	0.00641	A02~B50~C06~DR11	0.00396	A26~B51~C16~DR13~DQ03	0.00442	A32~B37~C06~DR11~DQ03~DP02	0.00746	A02~B40~DR11	0.00486	DR16~DQ05~DP02	0.0051
A01~B49~C07	0.00604	A01~B18~C12~DR11	0.00395	A02~B55~C01~DR04~DQ03	0.00442	A11~B51~C15~DR03~DQ02~DP04	0.00746	A24~B51~DR14	0.00474	DR13~DQ03~DP04	0.00497
A02~B39~C12	0.00592	A24~B52~C12~DR15	0.00394	A29~B35~C04~DR11~DQ03	0.00442	A01~B08~C07~DR07~DQ02~DP04	0.00746	A26~B08~DR03	0.00472	DR14~DQ05~DP03	0.00469
A24~B13~C06	0.0059	A24~B18~C07~DR11	0.00387	A30~B13~C06~DR16~DQ05	0.00442	A01~B27~C06~DR01~DQ03~DP03	0.00373	A68~B35~DR13	0.00452	DR15~DQ05~DP04	0.00456
A24~B35~C07	0.0057	A30~B13~C06~DR07	0.00379	A24~B44~C16~DR11~DQ03	0.00442	A02~B57~C02~DR07~DQ03~DP04	0.00373	A02~B38~DR13	0.00445	DR15~DQ06~DP17	0.0044
A01~B15~C07	0.00568	A01~B51~C01~DR11	0.00379	A03~B44~C07~DR14~DQ05	0.00442	A24~B44~C14~DR04~DQ03~DP03	0.00373	A02~B13~DR07	0.00437	DR16~DQ05~DP05	0.00436
A02~B41~C17	0.00568	A03~B38~C12~DR13	0.00379	A26~B38~C12~DR14~DQ05	0.00442	A26~B08~C07~DR03~DQ02~DP04	0.00373	A02~B18~DR04	0.00428	DR10~DQ05~DP04	0.00421
A01~B51~C14	0.00555	A01~B15~C07~DR13	0.00379	A02~B18~C12~DR04~DQ03	0.00442	A02~B15~C07~DR11~DQ02~DP14	0.00373	A23~B49~DR04	0.00424	DR07~DQ03~DP04	0.0039
A01~B18~C12	0.0054	A24~B50~C06~DR04	0.00379	A01~B40~C02~DR11~DQ03	0.00442	A30~B49~C03~DR07~DQ03~DP03	0.00373	A02~B15~DR13	0.00423	DR01~DQ03~DP03	0.00365
A24~B15~C03	0.00535	A01~B37~C06~DR14	0.00379	A11~B51~C16~DR11~DQ03	0.00442	A02~B51~C12~DR11~DQ03~DP02	0.00373	A02~B44~DR07	0.00415	DR11~DQ03~DP23	0.00365
A24~B38~C12	0.00533	A24~B51~C15~DR14	0.00379	A02~B18~C07~DR14~DQ03	0.00442	A33~B51~C14~DR15~DQ06~DP02	0.00373	A03~B50~DR07	0.00414	DR01~DQ05~DP11	0.00365
A24~B49~C07	0.00522	A30~B08~C07~DR03	0.00379	A24~B51~C14~DR11~DQ05	0.00442	A26~B35~C01~DR01~DQ05~DP02	0.00373	A24~B51~DR13	0.00413	DR04~DQ03~DP09	0.00365
A02~B35~C12	0.00512	A68~B52~C12~DR15	0.00379	A02~B38~C12~DR04~DQ03	0.00442	A32~B44~C05~DR10~DQ03~DP04	0.00373	A25~B18~DR15	0.00413	DR07~DQ02~DP11	0.00365
A11~B52~C12	0.00503	A02~B18~C12~DR04	0.00379	A02~B44~C05~DR01~DQ05	0.00442	A01~B51~C16~DR11~DQ03~DP02	0.00373	A01~B57~DR07	0.00413	DR16~DQ05~DP13	0.00365
A03~B18~C12	0.00486	A03~B51~C15~DR11	0.00379	A02~B07~C07~DR13~DQ05	0.00442	A11~B40~C02~DR11~DQ03~DP04	0.00373	A24~B44~DR11	0.00393	DR01~DQ05~DP01	0.00365
A01~B13~C06	0.00484	A32~B51~C15~DR04	0.00379	A30~B35~C12~DR14~DQ05	0.00442	A02~B51~C12~DR16~DQ05~DP04	0.00373	A23~B44~DR07	0.00392	DR04~DQ04~DP02	0.00365
A11~B51~C04	0.00481	A24~B49~C07~DR04	0.00379	A24~B07~C07~DR15~DQ06	0.00442	A01~B18~C12~DR16~DQ05~DP04	0.00373	A02~B44~DR11	0.0039	DR09~DQ03~DP17	0.00365
A02~B44~C07	0.00477	A11~B51~C04~DR04	0.00367	A25~B18~C12~DR15~DQ06	0.00442	A68~B38~C07~DR16~DQ05~DP02	0.00373	A11~B35~DR11	0.00385	DR16~DQ05~DP17	0.00365
A24~B44~C02	0.00473	A24~B18~C12~DR11	0.00354	A24~B35~C12~DR11~DQ03	0.00442	A32~B55~C04~DR12~DQ03~DP02	0.00373	A11~B51~DR04	0.00381	DR04~DQ04~DP05	0.00365
A01~B51~C01	0.00473	A23~B49~C07~DR15	0.00339	A68~B35~C04~DR13~DQ06	0.00442	A29~B35~C01~DR12~DQ03~DP04	0.00373	A24~B13~DR07	0.00371	DR01~DQ05~DP17	0.00365
A24~B58~C07	0.00473	A01~B35~C04~DR04	0.0031	A26~B35~C04~DR11~DQ03	0.00442	A24~B58~C07~DR03~DQ02~DP02	0.00373	A32~B35~DR01	0.00365	DR15~DQ06~DP30	0.00365
A68~B39~C12	0.00473	A24~B35~C04~DR13	0.00306	A23~B35~C04~DR04~DQ05	0.00442	A30~B49~C07~DR04~DQ03~DP04	0.00373	A24~B07~DR15	0.00363	DR04~DQ03~DP15	0.00365
A30~B08~C07	0.00459	A24~B51~C14~DR11	0.00296	A03~B18~C01~DR12~DQ05	0.00442	A26~B35~C04~DR11~DQ05~DP04	0.00373	A02~B41~DR03	0.00362	DR14~DQ05~DP105	0.00365
A24~B18~C07	0.00454	A01~B51~C16~DR11	0.00284	A24~B38~C12~DR03~DQ02	0.00442	A26~B35~C12~DR01~DQ05~DP02	0.00373	A26~B35~DR04	0.00355	DR16~DQ05~DP10	0.00365
A02~B44~C04	0.00436	A24~B51~C15~DR11	0.00284	A11~B40~C07~DR12~DQ03	0.00442	A01~B52~C12~DR15~DQ06~DP04	0.00373	A02~B35~DR13	0.00354	DR08~DQ04~DP02	0.00365
A01~B52~C12	0.00432	A02~B15~C03~DR07	0.00284	A02~B57~C06~DR04~DQ03	0.00442	A23~B44~C03~DR08~DQ05~DP04	0.00373	A23~B49~DR15	0.0035	DR10~DQ05~DP14	0.00365
A24~B07~C07	0.00383	A26~B39~C12~DR16	0.00284	A30~B15~C03~DR12~DQ03	0.00442	A32~B40~C04~DR01~DQ03~DP02	0.00373	A11~B35~DR14	0.00343	DR15~DQ05~DP13	0.00365
A03~B13~C06	0.00382	A02~B51~C14~DR04	0.00284	A02~B07~C07~DR15~DQ05	0.00442	A11~B40~C12~DR16~DQ03~DP02	0.00373	A01~B35~DR15	0.00334	DR11~DQ03~DP51	0.00365
A32~B13~C06	0.00379	A02~B38~C12~DR04	0.00284	A03~B07~C07~DR15~DQ06	0.00442	A24~B38~C15~DR07~DQ05~DP04	0.00373	A02~B49~DR04	0.00332	DR08~DQ04~DP13	0.00365
A11~B40~C15	0.00379	A11~B35~C04~DR13	0.00284	A02~B44~C07~DR11~DQ03	0.00442	A02~B35~C02~DR16~DQ05~DP05	0.00373	A03~B07~DR04	0.00329	DR08~DQ03~DP13	0.00365
A03~B44~C07	0.00379	A01~B49~C07~DR13	0.00284	A02~B51~C12~DR16~DQ05	0.00442	A26~B27~C03~DR13~DQ03~DP04	0.00373	A02~B55~DR04	0.00324	DR16~DQ05~DP09	0.00365
A30~B49~C07	0.00379	A24~B44~C16~DR11	0.00284	A01~B52~C12~DR15~DQ06	0.00442	A32~B44~C02~DR01~DQ05~DP02	0.00373	A31~B35~DR04	0.00324	DR14~DQ05~DP06	0.00365
A33~B58~C03	0.00379	A01~B37~C06~DR15	0.00284	A03~B18~C07~DR03~DQ02	0.00442	A02~B35~C06~DR11~DQ03~DP17	0.00373	A01~B49~DR13	0.0031	DR15~DQ06~DP47	0.00365
A32~B37~C06	0.00379	A02~B41~C17~DR13	0.00284	A01~B15~C07~DR13~DQ06	0.00442	A11~B13~C04~DR07~DQ02~DP23	0.00373	A11~B40~DR04	0.00302	DR08~DQ05~DP04	0.00365
A31~B44~C05	0.00379	A68~B35~C03~DR03	0.00284	A01~B35~C04~DR04~DQ03	0.00442	A02~B48~C08~DR15~DQ06~DP04	0.00373	A02~B27~DR04	0.00301	DR13~DQ06~DP131	0.00365
A01~B18~C07	0.00379	A33~B58~C03~DR04	0.00284	A24~B35~C04~DR15~DQ05	0.00442	A02~B44~C07~DR11~DQ03~DP03	0.00373	A01~B18~DR11	0.00296	DR13~DQ06~DP45	0.00365
A69~B35~C12	0.00371	A03~B55~C01~DR13	0.00284	A24~B27~C07~DR04~DQ03	0.00442	A32~B15~C18~DR11~DQ03~DP11	0.00373	A11~B35~DR03	0.00295	DR01~DQ05~DP03	0.00312
A23~B50~C06	0.00367	A02~B35~C04~DR07	0.00284	A24~B51~C14~DR13~DQ06	0.00442	A32~B18~C15~DR01~DQ05~DP04	0.00373	A02~B51~DR15	0.00295	DR13~DQ03~DP17	0.00303
A24~B44~C16	0.00366	A24~B51~C16~DR13	0.00284	A02~B44~C06~DR07~DQ02	0.00442	A24~B55~C01~DR13~DQ06~DP02	0.00373	A02~B38~DR11	0.00288	DR13~DQ03~DP05	0.00294
A02~B15~C07	0.00366	A02~B41~C17~DR04	0.00284	A02~B18~C03~DR11~DQ03	0.00442	A11~B07~C12~DR15~DQ05~DP02	0.00373	A32~B35~DR11	0.00284	DR07~DQ03~DP13	0.00188
A03~B55~C01	0.00365	A24~B55~C01~DR04	0.00284	A02~B51~C14~DR13~DQ06	0.00442	A33~B40~C03~DR03~DQ02~DP04	0.00373	A29~B07~DR04	0.00279
A68~B44~C14	0.00365	A03~B51~C15~DR15	0.00284	A24~B51~C14~DR15~DQ06	0.00442	A02~B07~C15~DR16~DQ03~DP04	0.00373	A03~B44~DR13	0.0027
A68~B55~C01	0.00352	A24~B08~C07~DR03	0.00284	A68~B40~C03~DR11~DQ03	0.00442	A02~B51~C07~DR04~DQ05~DP04	0.00373	A02~B51~DR10	0.00263
A01~B51~C16	0.0035	A02~B57~C06~DR04	0.00284	A11~B40~C15~DR14~DQ05	0.00442	A23~B18~C07~DR14~DQ05~DP03	0.00373	A02~B27~DR01	0.00258
A26~B49~C07	0.0034	A02~B40~C03~DR11	0.00284	A32~B37~C06~DR11~DQ03	0.00442	A02~B35~C07~DR14~DQ05~DP04	0.00373	A02~B44~DR16	0.00258
A03~B35~C12	0.00325	A01~B51~C07~DR04	0.00284	A02~B18~C12~DR13~DQ06	0.00405	A11~B51~C14~DR13~DQ06~DP03	0.00373	A68~B40~DR14	0.00258
A23~B44~C04	0.0032	A02~B41~C07~DR03	0.00284	A11~B35~C04~DR01~DQ05	0.00281	A01~B15~C07~DR03~DQ02~DP02	0.00373	A02~B35~DR08	0.00258
A24~B50~C06	0.00311	A26~B38~C12~DR14	0.00284	A02~B18~C12~DR11~DQ03	0.00258	A24~B18~C01~DR11~DQ03~DP04	0.00373	A11~B40~DR11	0.00251
A24~B18~C12	0.00308	A24~B27~C01~DR04	0.00284	A02~B50~C06~DR11~DQ03	0.00251	A01~B58~C01~DR04~DQ03~DP09	0.00373	A02~B35~DR07	0.0025
A02~B13~C06	0.00307	A03~B35~C04~DR11	0.00284	A02~B51~C16~DR11~DQ03	0.00251	A02~B15~C04~DR01~DQ05~DP04	0.00373	A03~B44~DR16	0.00248
A03~B44~C04	0.00296	A68~B27~C02~DR04	0.00284	A01~B40~C03~DR07~DQ03	0.00221	A29~B07~C15~DR08~DQ03~DP04	0.00373	A02~B44~DR15	0.00248
A26~B08~C07	0.00286	A26~B44~C03~DR11	0.00284	A02~B52~C12~DR04~DQ02	0.00221	A02~B58~C12~DR04~DQ03~DP13	0.00373	A01~B13~DR07	0.00247
A02~B40~C15	0.00284	A01~B35~C04~DR15	0.00284	A02~B27~C02~DR07~DQ03	0.00221	A29~B38~C07~DR04~DQ03~DP02	0.00373	A03~B51~DR13	0.00245
A03~B38~C12	0.00284	A02~B51~C16~DR11	0.00278	A24~B52~C15~DR01~DQ05	0.00221	A33~B35~C04~DR13~DQ03~DP04	0.00373	A01~B27~DR04	0.00245
A26~B44~C14	0.00284	A02~B18~C12~DR13	0.00271	A24~B18~C12~DR13~DQ06	0.00221	A24~B38~C12~DR11~DQ06~DP04	0.00373	A02~B18~DR13	0.0024
A30~B38~C12	0.00284	A02~B49~C07~DR11	0.00271	A24~B18~C07~DR11~DQ03	0.00221	A30~B51~C14~DR13~DQ03~DP04	0.00373	A03~B38~DR13	0.00239
A11~B35~C01	0.00284	A24~B07~C07~DR03	0.00262	A30~B49~C07~DR11~DQ03	0.00221	A02~B50~C16~DR03~DQ02~DP11	0.00373	A26~B44~DR11	0.00233
A02~B57~C06	0.00284	A02~B44~C04~DR07	0.00261	A30~B15~C03~DR07~DQ02	0.00221	A30~B49~C07~DR11~DQ03~DP13	0.00373	A32~B15~DR11	0.00233
A11~B14~C08	0.00284	A02~B49~C07~DR13	0.0026	A26~B07~C04~DR15~DQ06	0.00221	A24~B07~C07~DR15~DQ06~DP02	0.00373	A24~B40~DR11	0.00231
A25~B18~C12	0.00284	A03~B13~C06~DR04	0.0025	A31~B44~C05~DR04~DQ03	0.00221	A26~B35~C12~DR16~DQ05~DP13	0.00373	A24~B27~DR04	0.00231
A24~B07~C15	0.00284	A30~B49~C07~DR11	0.00249	A01~B51~C14~DR04~DQ03	0.00221	A03~B07~C07~DR11~DQ03~DP04	0.00373	A03~B35~DR07	0.0022
A26~B44~C03	0.00279	A24~B51~C14~DR14	0.00248	A30~B07~C07~DR08~DQ04	0.00221	A02~B27~C02~DR01~DQ05~DP01	0.00373	A24~B55~DR15	0.00219
A03~B51~C16	0.00269	A02~B51~C14~DR13	0.00244	A23~B49~C07~DR10~DQ05	0.00221	A03~B08~C07~DR04~DQ02~DP04	0.00373	A02~B44~DR03	0.00218
A68~B35~C03	0.00268	A03~B18~C12~DR11	0.0023	A24~B07~C15~DR14~DQ05	0.00221	A24~B55~C01~DR03~DQ04~DP02	0.00373	A02~B08~DR03	0.00218
A11~B40~C03	0.00266	A01~B38~C12~DR03	0.0022	A23~B27~C06~DR11~DQ02	0.00221	A24~B51~C12~DR08~DQ05~DP04	0.00373	A03~B35~DR01	0.00218
A68~B40~C03	0.00263	A11~B35~C04~DR07	0.00206	A33~B50~C02~DR03~DQ03	0.00221	A30~B38~C03~DR14~DQ05~DP02	0.00373	A32~B35~DR13	0.00215
A26~B39~C12	0.00262	A03~B08~C07~DR03	0.00206	A02~B44~C04~DR07~DQ02	0.00221	A01~B44~C03~DR15~DQ03~DP02	0.00373	A03~B49~DR01	0.00214
A11~B51~C15	0.00258	A26~B35~C04~DR04	0.00206	A02~B44~C05~DR04~DQ03	0.00221	A11~B40~C07~DR15~DQ02~DP23	0.00373	A01~B35~DR14	0.00211
A68~B52~C12	0.00255	A03~B07~C07~DR11	0.00189	A24~B18~C07~DR15~DQ05	0.00221	A23~B49~C15~DR03~DQ06~DP02	0.00373	A02~B35~DR16	0.00208
A02~B49~C07	0.00252	A03~B51~C15~DR13	0.00189	A02~B13~C06~DR13~DQ06	0.00221	A02~B51~C07~DR15~DQ06~DP02	0.00373	A33~B35~DR13	0.00207
A68~B27~C02	0.00245	A24~B58~C07~DR04	0.00189	A24~B54~C01~DR11~DQ03	0.00221	A02~B51~C02~DR15~DQ06~DP02	0.00373	A01~B37~DR15	0.00207
A02~B07~C12	0.00241	A02~B18~C07~DR04	0.00189	A24~B51~C14~DR04~DQ04	0.00221	A02~B51~C07~DR03~DQ02~DP02	0.00373	A01~B57~DR16	0.00207
A03~B27~C02	0.00229	A03~B08~C07~DR11	0.00189	A26~B58~C03~DR16~DQ03	0.00221	A02~B08~C07~DR03~DQ03~DP17	0.00373	A31~B40~DR14	0.00207
A24~B40~C15	0.00222	A33~B44~C07~DR15	0.00189	A33~B51~C02~DR04~DQ05	0.00221	A30~B39~C07~DR13~DQ02~DP04	0.00373	A02~B44~DR12	0.00207
A02~B55~C03	0.0022	A24~B44~C02~DR16	0.00189	A24~B42~C07~DR01~DQ02	0.00221	A01~B57~C14~DR01~DQ05~DP04	0.00373	A32~B52~DR15	0.00207
A11~B49~C07	0.00218	A68~B39~C12~DR04	0.00189	A23~B38~C12~DR16~DQ05	0.00221	A02~B40~C07~DR11~DQ03~DP04	0.00373	A33~B58~DR04	0.00207
A24~B44~C04	0.00209	A01~B08~C06~DR03	0.00189	A01~B54~C07~DR04~DQ03	0.00221	A30~B18~C03~DR09~DQ03~DP17	0.00373	A24~B55~DR14	0.00207
A02~B35~C03	0.00206	A32~B13~C06~DR07	0.00189	A02~B08~C01~DR15~DQ06	0.00221	A32~B49~C14~DR04~DQ03~DP03	0.00373	A31~B44~DR03	0.00207
A30~B07~C07	0.00205	A02~B35~C03~DR16	0.00189	A24~B27~C03~DR14~DQ05	0.00221	A23~B44~C05~DR12~DQ03~DP04	0.00373	A11~B35~DR04	0.00206
A03~B57~C06	0.00205	A32~B27~C01~DR11	0.00189	A01~B41~C17~DR11~DQ03	0.00221	A02~B41~C07~DR03~DQ03~DP02	0.00373	A33~B44~DR15	0.00205
A24~B55~C01	0.00204	A32~B40~C03~DR01	0.00189	A01~B35~C02~DR03~DQ02	0.00221	A32~B57~C15~DR16~DQ05~DP17	0.00373	A02~B39~DR04	0.00205
A29~B35~C04	0.00204	A01~B15~C07~DR03	0.00189	A03~B51~C15~DR03~DQ02	0.00221	A03~B18~C12~DR11~DQ03~DP04	0.00373	A66~B41~DR13	0.00205
A01~B38~C12	0.00202	A69~B35~C04~DR11	0.00189	A02~B56~C01~DR14~DQ05	0.00221	A24~B07~C15~DR04~DQ03~DP03	0.00373	A01~B15~DR11	0.00205
A32~B57~C06	0.00201	A01~B13~C06~DR13	0.00189	A11~B15~C04~DR04~DQ03	0.00221	A03~B07~C07~DR12~DQ06~DP04	0.00373	A29~B35~DR13	0.00202
A32~B51~C15	0.00201	A01~B57~C06~DR15	0.00189	A03~B40~C15~DR08~DQ03	0.00221	A11~B40~C07~DR13~DQ03~DP04	0.00373	A24~B55~DR04	0.00199
A03~B07~C04	0.00198	A32~B07~C07~DR11	0.00189	A23~B49~C07~DR15~DQ06	0.00221	A02~B14~C08~DR11~DQ03~DP17	0.00373	A02~B49~DR13	0.00199
A26~B50~C06	0.00198	A02~B35~C07~DR14	0.00189	A33~B44~C07~DR15~DQ06	0.00221	A01~B38~C12~DR03~DQ06~DP45	0.00373	A26~B27~DR13	0.00199
A01~B44~C16	0.00198	A24~B35~C04~DR12	0.00189	A31~B07~C07~DR03~DQ02	0.00221	A02~B38~C12~DR03~DQ02~DP04	0.00373	A68~B35~DR11	0.00198
A11~B07~C07	0.00196	A30~B13~C06~DR16	0.00189	A03~B44~C04~DR04~DQ03	0.00221	A30~B18~C07~DR04~DQ06~DP04	0.00373	A23~B38~DR13	0.00198
A02~B35~C14	0.00196	A01~B35~C04~DR14	0.00189	A26~B50~C06~DR04~DQ03	0.00221	A69~B55~C03~DR15~DQ03~DP03	0.00373	A33~B58~DR03	0.00194
A02~B51~C04	0.00193	A03~B07~C15~DR03	0.00189	A24~B15~C03~DR03~DQ02	0.00221	A68~B44~C05~DR11~DQ03~DP02	0.00373	A03~B08~DR03	0.0019
A24~B35~C03	0.00192	A68~B44~C14~DR08	0.00189	A02~B51~C04~DR14~DQ05	0.00221	A02~B07~C07~DR03~DQ02~DP04	0.00373	A24~B39~DR04	0.0019
A23~B51~C16	0.00192	A26~B44~C14~DR04	0.00189	A02~B35~C04~DR08~DQ05	0.00221	A02~B41~C07~DR15~DQ05~DP02	0.00373	A02~B39~DR16	0.00189
A01~B14~C08	0.00191	A24~B40~C03~DR15	0.00189	A03~B40~C04~DR16~DQ04	0.00221	A02~B18~C12~DR11~DQ03~DP02	0.00373	A01~B18~DR04	0.00189
A01~B08~C06	0.00189	A02~B15~C03~DR15	0.00189	A24~B44~C04~DR03~DQ02	0.00221	A02~B18~C12~DR13~DQ06~DP02	0.00373	A26~B51~DR11	0.00188
A02~B51~C02	0.00189	A01~B57~C06~DR11	0.00189	A24~B51~C07~DR11~DQ03	0.00221	A02~B18~C12~DR11~DQ06~DP04	0.00373	A03~B08~DR04	0.00187
A11~B40~C07	0.00189	A02~B15~C07~DR13	0.00189	A01~B15~C01~DR11~DQ03	0.00221	A01~B15~C04~DR01~DQ05~DP03	0.00373	A02~B40~DR13	0.00184
A01~B41~C07	0.00189	A01~B15~C01~DR11	0.00189	A01~B35~C07~DR16~DQ05	0.00221	A03~B18~C07~DR04~DQ05~DP04	0.00373	A24~B38~DR11	0.00183
A02~B35~C06	0.00189	A11~B15~C08~DR15	0.00189	A03~B35~C01~DR13~DQ02	0.00221	A24~B49~C07~DR16~DQ04~DP05	0.00373	A03~B50~DR03	0.00182
A01~B27~C01	0.00189	A23~B38~C12~DR11	0.00189	A24~B52~C12~DR07~DQ06	0.00221	A03~B19~C08~DR03~DQ02~DP131	0.00373	A24~B44~DR16	0.00182
A29~B55~C01	0.00189	A68~B40~C15~DR14	0.00189	A03~B42~C15~DR03~DQ02	0.00221	A11~B14~C04~DR13~DQ06~DP04	0.00373	A24~B50~DR11	0.00181
A01~B15~C01	0.00189	A68~B39~C12~DR13	0.00189	A24~B07~C15~DR04~DQ03	0.00221	A24~B35~C04~DR10~DQ05~DP02	0.00373	A32~B07~DR11	0.00173
A02~B41~C07	0.00189	A23~B27~C02~DR11	0.00189	A02~B27~C02~DR04~DQ03	0.00221	A01~B52~C07~DR11~DQ03~DP14	0.00373	A30~B35~DR01	0.00172
A24~B35~C06	0.00189	A26~B15~C03~DR13	0.00189	A02~B51~C02~DR04~DQ03	0.00221	A03~B40~C04~DR07~DQ03~DP13	0.00373	A11~B44~DR11	0.00171
A24~B40~C02	0.00189	A03~B35~C03~DR04	0.00189	A30~B35~C12~DR15~DQ05	0.00221	A11~B35~C03~DR04~DQ03~DP02	0.00373	A01~B35~DR16	0.00168
A30~B55~C03	0.00189	A11~B18~C07~DR14	0.00189	A24~B15~C02~DR01~DQ03	0.00221	A02~B50~C06~DR11~DQ03~DP04	0.00373	A24~B49~DR04	0.00168
A23~B35~C07	0.00189	A68~B35~C07~DR11	0.00189	A26~B44~C01~DR12~DQ05	0.00221	A01~B18~C12~DR12~DQ03~DP04	0.00373	A01~B52~DR11	0.00167
A02~B45~C16	0.00189	A01~B57~C06~DR01	0.00189	A03~B55~C01~DR13~DQ06	0.00221	A32~B14~C08~DR01~DQ03~DP14	0.00373	A24~B58~DR04	0.00164
A11~B44~C16	0.00189	A02~B27~C02~DR01	0.00189	A11~B35~C04~DR03~DQ04	0.00221	A24~B13~C07~DR15~DQ05~DP04	0.00373	A02~B40~DR04	0.00163
A29~B40~C03	0.00189	A30~B13~C06~DR11	0.00189	A68~B35~C03~DR08~DQ02	0.00221	A02~B39~C12~DR13~DQ06~DP04	0.00373	A30~B13~DR16	0.00163
A68~B53~C04	0.00189	A02~B27~C02~DR04	0.00189	A01~B08~C06~DR03~DQ02	0.00221	A25~B18~C12~DR16~DQ05~DP04	0.00373	A24~B35~DR15	0.00163
A24~B44~C05	0.00189	A24~B50~C06~DR15	0.00189	A24~B57~C06~DR13~DQ06	0.00221	A23~B40~C03~DR11~DQ03~DP04	0.00373	A30~B35~DR15	0.00162
A29~B07~C15	0.00189	A03~B07~C07~DR01	0.00189	A23~B35~C07~DR04~DQ03	0.00221	A01~B37~C04~DR16~DQ05~DP04	0.00373	A11~B35~DR13	0.00159
A01~B51~C12	0.00189	A11~B44~C16~DR04	0.00189	A30~B13~C06~DR11~DQ03	0.00221	A02~B15~C06~DR15~DQ03~DP04	0.00373	A68~B44~DR04	0.00158
A11~B55~C05	0.00189	A23~B49~C07~DR14	0.00189	A02~B39~C03~DR04~DQ03	0.00221	A30~B38~C03~DR12~DQ06~DP04	0.00373	A03~B07~DR11	0.00156
A24~B49~C06	0.00189	A01~B27~C02~DR13	0.00189	A24~B15~C12~DR04~DQ03	0.00221	A11~B35~C04~DR01~DQ05~DP17	0.00373	A01~B52~DR15	0.00156
A24~B27~C01	0.00189	A02~B51~C15~DR11	0.00189	A24~B38~C12~DR14~DQ05	0.00221	A24~B57~C18~DR15~DQ03~DP30	0.00373	A24~B49~DR15	0.00156
A02~B15~C04	0.00189	A29~B07~C03~DR10	0.00189	A03~B18~C12~DR01~DQ03	0.00221	A03~B27~C05~DR04~DQ03~DP02	0.00373	A01~B58~DR11	0.00155
A11~B40~C02	0.00189	A02~B44~C05~DR12	0.00189	A69~B38~C12~DR03~DQ02	0.00221	A24~B35~C03~DR16~DQ05~DP05	0.00373	A33~B44~DR13	0.00155
A03~B18~C01	0.00189	A11~B35~C01~DR03	0.00189	A01~B15~C03~DR12~DQ03	0.00221	A26~B44~C14~DR04~DQ03~DP15	0.00373	A01~B38~DR14	0.00155
A30~B51~C03	0.00189	A24~B39~C12~DR04	0.00189	A03~B18~C12~DR11~DQ03	0.00221	A30~B35~C12~DR14~DQ05~DP02	0.00373	A11~B44~DR13	0.00155
A30~B40~C03	0.00189	A02~B55~C03~DR14	0.00189	A03~B07~C04~DR11~DQ03	0.00221	A03~B40~C04~DR11~DQ03~DP02	0.00373	A02~B15~DR07	0.00155
A03~B44~C16	0.00189	A30~B07~C14~DR08	0.00189	A02~B35~C16~DR12~DQ03	0.00221	A02~B40~C12~DR14~DQ03~DP04	0.00373	A31~B15~DR15	0.00155
A32~B07~C07	0.00189	A31~B44~C05~DR04	0.00189	A32~B35~C12~DR04~DQ03	0.00221	A68~B18~C15~DR04~DQ05~DP04	0.00373	A25~B18~DR13	0.00155
A26~B18~C12	0.00189	A31~B44~C05~DR03	0.00189	A24~B15~C04~DR08~DQ03	0.00221	A01~B37~C03~DR15~DQ03~DP04	0.00373	A11~B40~DR14	0.00155
A68~B08~C07	0.00189	A11~B44~C05~DR13	0.00189	A26~B44~C03~DR11~DQ03	0.00221	A30~B51~C06~DR08~DQ06~DP04	0.00373	A32~B51~DR13	0.00155
A01~B35~C12	0.00188	A68~B40~C03~DR13	0.00189	A11~B18~C07~DR01~DQ05	0.00221	A02~B07~C12~DR13~DQ06~DP105	0.00373	A24~B18~DR12	0.00155
A24~B39~C12	0.00188	A31~B35~C04~DR15	0.00189	A32~B27~C01~DR11~DQ03	0.00221	A02~B40~C03~DR13~DQ06~DP04	0.00373	A24~B52~DR13	0.00155
A26~B52~C12	0.00184	A11~B18~C12~DR03	0.00189	A01~B51~C06~DR11~DQ03	0.00221	A30~B35~C08~DR15~DQ03~DP04	0.00373	A01~B07~DR08	0.00155
A68~B44~C05	0.00184	A24~B51~C14~DR12	0.00189	A33~B37~C14~DR11~DQ03	0.00221	A31~B35~C04~DR04~DQ06~DP47	0.00373	A26~B39~DR16	0.00155
A26~B35~C12	0.00182	A23~B44~C04~DR08	0.00189	A23~B49~C07~DR04~DQ03	0.00221	A11~B55~C01~DR14~DQ05~DP02	0.00373	A11~B15~DR15	0.00155
A03~B40~C03	0.00179	A26~B51~C16~DR13	0.00189	A26~B38~C12~DR04~DQ03	0.00221	A24~B44~C12~DR11~DQ03~DP04	0.00373	A01~B37~DR16	0.00155
A02~B52~C12	0.00175	A03~B44~C07~DR14	0.00189	A69~B35~C04~DR07~DQ02	0.00221	A03~B27~C02~DR16~DQ05~DP10	0.00373	A26~B50~DR11	0.00155
A33~B44~C07	0.00172	A11~B40~C02~DR11	0.00189	A23~B50~C04~DR07~DQ03	0.00221	A68~B40~C03~DR11~DQ03~DP14	0.00373	A11~B55~DR07	0.00155
A01~B44~C04	0.00162	A24~B35~C03~DR14	0.00189	A30~B53~C06~DR07~DQ02	0.00221	A68~B40~C03~DR13~DQ03~DP04	0.00373	A29~B07~DR10	0.00155
A02~B51~C16	0.00161	A25~B18~C12~DR15	0.00189	A03~B07~C07~DR15~DQ05	0.00221	A01~B44~C04~DR08~DQ04~DP02	0.00373	A30~B51~DR04	0.00155
A32~B40~C03	0.00157	A03~B18~C01~DR12	0.00189	A32~B51~C15~DR04~DQ03	0.00221	A01~B51~C16~DR15~DQ06~DP02	0.00373	A26~B38~DR14	0.00155
A33~B35~C04	0.00153	A24~B38~C12~DR03	0.00189	A02~B51~C07~DR09~DQ03	0.00221	A30~B35~C07~DR15~DQ06~DP17	0.00373	A26~B51~DR16	0.00155
A26~B15~C03	0.00147	A11~B40~C07~DR12	0.00189	A66~B35~C04~DR12~DQ03	0.00221	A02~B44~C05~DR01~DQ05~DP02	0.00373	A68~B52~DR15	0.00155
A32~B55~C03	0.00147	A30~B51~C03~DR08	0.00189	A03~B27~C02~DR13~DQ06	0.00221	A11~B35~C04~DR03~DQ02~DP14	0.00373	A32~B18~DR03	0.00153
A03~B18~C07	0.00142	A11~B14~C08~DR03	0.00189	A24~B38~C12~DR04~DQ06	0.00221	A31~B35~C04~DR10~DQ05~DP04	0.00373	A11~B18~DR11	0.00153
A33~B51~C14	0.00122	A11~B40~C15~DR14	0.00189	A26~B57~C06~DR10~DQ05	0.00221	A03~B44~C07~DR14~DQ05~DP04	0.00373	A26~B38~DR07	0.00152
A02~B55~C01	0.0012	A32~B37~C06~DR11	0.00189	A26~B52~C12~DR01~DQ05	0.00221	A24~B50~C06~DR07~DQ02~DP04	0.00373	A24~B50~DR15	0.00152
A30~B35~C12	0.0012	A03~B18~C07~DR16	0.00189	A02~B52~C12~DR11~DQ03	0.00221	A29~B18~C04~DR10~DQ03~DP04	0.00373	A11~B51~DR13	0.00152
A30~B57~C06	0.00119	A02~B39~C12~DR16	0.00189	A33~B51~C14~DR15~DQ06	0.00221	A68~B35~C07~DR11~DQ05~DP04	0.00373	A02~B44~DR01	0.00151
A68~B40~C15	0.00117	A25~B18~C12~DR13	0.00189	A01~B57~C06~DR15~DQ06	0.00221	A03~B07~C15~DR15~DQ06~DP04	0.00373	A24~B44~DR04	0.00148
A24~B44~C07	0.00117	A24~B49~C06~DR07	0.00189	A02~B44~C05~DR03~DQ02	0.00221	A01~B35~C06~DR11~DQ03~DP02	0.00373	A69~B35~DR11	0.00147
A68~B51~C14	0.00113	A02~B52~C12~DR11	0.00189	A02~B44~C05~DR13~DQ03	0.00221	A30~B13~C12~DR12~DQ03~DP04	0.00373	A68~B51~DR04	0.00147
A02~B44~C16	0.00113	A11~B55~C05~DR11	0.00189	A24~B41~C17~DR08~DQ06	0.00221	A11~B15~C03~DR01~DQ05~DP02	0.00373	A02~B41~DR07	0.00146
A01~B41~C17	0.00109	A02~B44~C05~DR01	0.00187	A26~B35~C01~DR01~DQ05	0.00221	A03~B13~C06~DR04~DQ03~DP17	0.00373	A23~B15~DR11	0.00146
A24~B55~C03	0.00107	A02~B44~C07~DR11	0.00185	A32~B44~C05~DR10~DQ05	0.00221	A01~B37~C06~DR14~DQ05~DP02	0.00373	A02~B35~DR01	0.00145
A23~B51~C15	0.00106	A24~B38~C12~DR14	0.00184	A02~B35~C04~DR10~DQ05	0.00221	A24~B52~C12~DR12~DQ03~DP04	0.00373	A03~B40~DR01	0.00145
A02~B48~C08	0.00105	A24~B51~C14~DR13	0.00177	A68~B38~C07~DR11~DQ03	0.00221	A01~B38~C07~DR03~DQ02~DP04	0.00373	A33~B14~DR13	0.00145
A24~B51~C12	0.00103	A26~B49~C07~DR04	0.00171	A32~B55~C03~DR12~DQ03	0.00221	A03~B07~C12~DR15~DQ05~DP13	0.00373	A03~B51~DR14	0.00143
A26~B35~C15	0.00103	A03~B18~C07~DR03	0.00171	A29~B35~C01~DR12~DQ03	0.00221	A02~B58~C03~DR01~DQ03~DP04	0.00373	A02~B07~DR13	0.00143
A69~B35~C04	0.00102	A30~B35~C12~DR15	0.00165	A11~B58~C07~DR03~DQ02	0.00221	A33~B18~C07~DR11~DQ05~DP04	0.00373	A11~B07~DR15	0.00143
A11~B18~C12	0.00102	A01~B51~C14~DR03	0.00159	A11~B35~C04~DR15~DQ06	0.00221	A03~B51~C12~DR14~DQ05~DP04	0.00373	A32~B35~DR16	0.00141
A33~B07~C07	0.001	A03~B35~C04~DR16	0.00155	A30~B49~C07~DR04~DQ03	0.00221	A32~B35~C12~DR04~DQ03~DP04	0.00373	A03~B07~DR03	0.0014
A01~B15~C03	0.001	A24~B51~C16~DR11	0.0015	A30~B35~C04~DR04~DQ06	0.00221	A32~B37~C06~DR13~DQ06~DP04	0.00373	A33~B35~DR03	0.0014
A26~B35~C03	0.001	A03~B51~C14~DR13	0.00147	A26~B35~C12~DR01~DQ05	0.00221	A24~B35~C05~DR15~DQ06~DP04	0.00373	A02~B51~DR07	0.00138
A02~B51~C03	0.001	A30~B49~C07~DR04	0.0013	A23~B40~C04~DR08~DQ03	0.00221	A11~B35~C04~DR13~DQ06~DP13	0.00373	A30~B49~DR11	0.00137
A68~B35~C05	0.001	A24~B51~C14~DR15	0.00119	A32~B44~C03~DR01~DQ05	0.00221	A68~B44~C05~DR13~DQ06~DP13	0.00373	A03~B07~DR01	0.00137
A26~B51~C16	0.00099	A30~B35~C12~DR14	0.00119	A11~B38~C12~DR07~DQ05	0.00221	A03~B08~C15~DR11~DQ03~DP51	0.00373	A02~B51~DR14	0.00137
A23~B38~C12	0.00099	A01~B51~C14~DR13	0.00117	A24~B40~C15~DR16~DQ03	0.00221	A01~B58~C07~DR08~DQ04~DP13	0.00373	A02~B38~DR15	0.00135
A03~B44~C05	0.00099	A11~B52~C12~DR15	0.00117	A02~B27~C02~DR13~DQ05	0.00221	A24~B51~C16~DR16~DQ05~DP09	0.00373	A23~B49~DR14	0.00135
A31~B35~C14	0.00098	A02~B07~C07~DR03	0.00117	A26~B35~C03~DR16~DQ03	0.00221	A32~B51~C12~DR13~DQ06~DP13	0.00373	A02~B38~DR04	0.00132
A03~B40~C04	0.00097	A03~B44~C04~DR07	0.00115	A32~B44~C02~DR01~DQ05	0.00221	A24~B51~C14~DR13~DQ02~DP02	0.00373	A11~B18~DR03	0.00132
A24~B35~C15	0.00096	A03~B18~C12~DR07	0.00114	A11~B35~C04~DR07~DQ02	0.00221	A02~B18~C02~DR15~DQ02~DP04	0.00373	A26~B52~DR03	0.0013
A02~B44~C03	0.00095	A26~B38~C12~DR04	0.00113	A02~B48~C08~DR15~DQ06	0.00221	A25~B40~C12~DR03~DQ06~DP23	0.00373	A24~B40~DR15	0.0013
A31~B51~C02	0.00095	A24~B49~C07~DR11	0.00112	A32~B15~C15~DR01~DQ05	0.00221	A02~B38~C12~DR04~DQ03~DP04	0.00373	A02~B35~DR15	0.0013
A31~B13~C04	0.00095	A24~B18~C12~DR13	0.00112	A32~B18~C18~DR11~DQ03	0.00221	A02~B55~C01~DR13~DQ06~DP04	0.00373	A32~B51~DR11	0.00129
A66~B49~C17	0.00095	A24~B38~C12~DR07	0.00111	A24~B55~C01~DR13~DQ06	0.00221	A68~B44~C14~DR15~DQ06~DP04	0.00373	A24~B07~DR04	0.00127
A68~B55~C16	0.00095	A02~B35~C04~DR01	0.00109	A31~B51~C14~DR01~DQ05	0.00221	A30~B40~C03~DR11~DQ06~DP02	0.00373	A03~B51~DR04	0.00127
A01~B27~C06	0.00095	A24~B50~C06~DR07	0.00107	A11~B07~C12~DR15~DQ05	0.00221	A02~B51~C06~DR14~DQ03~DP04	0.00373	A30~B35~DR04	0.00126
A02~B44~C15	0.00095	A02~B18~C07~DR14	0.00107	A68~B27~C02~DR04~DQ06	0.00221	A02~B57~C04~DR04~DQ05~DP06	0.00373	A03~B44~DR11	0.00125
A32~B27~C06	0.00095	A11~B51~C04~DR11	0.00106	A33~B40~C03~DR03~DQ02	0.00221	A24~B15~C03~DR12~DQ03~DP02	0.00373	A03~B18~DR11	0.00125
A34~B27~C15	0.00095	A33~B14~C08~DR11	0.00104	A02~B07~C07~DR16~DQ05	0.00221	A24~B44~C07~DR08~DQ03~DP13	0.00373	A11~B55~DR11	0.00124
A68~B15~C07	0.00095	A02~B35~C04~DR12	0.00104	A03~B57~C06~DR01~DQ05	0.00221	A11~B49~C07~DR11~DQ03~DP02	0.00373	A32~B15~DR13	0.00124
A33~B38~C12	0.00095	A11~B51~C14~DR13	0.00102	A11~B51~C14~DR13~DQ06	0.00221			A24~B49~DR11	0.00124
A01~B44~C14	0.00095	A01~B37~C06~DR11	0.00101	A01~B15~C07~DR03~DQ02	0.00221			A32~B49~DR11	0.00124
A68~B35~C06	0.00095	A68~B08~C07~DR03	0.00101	A24~B18~C01~DR11~DQ03	0.00221			A03~B35~DR12	0.00123
A31~B41~C17	0.00095	A01~B52~C12~DR04	0.00101	A01~B58~C01~DR04~DQ03	0.00221			A24~B55~DR03	0.00123
A26~B55~C16	0.00095	A24~B51~C16~DR14	0.00101	A02~B15~C04~DR01~DQ05	0.00221			A02~B51~DR16	0.00123
A31~B35~C03	0.00095	A11~B35~C07~DR11	0.00099	A33~B14~C08~DR12~DQ03	0.00221			A02~B50~DR04	0.00122
A31~B15~C01	0.00095	A02~B44~C04~DR11	0.00099	A02~B14~C08~DR11~DQ03	0.00221			A68~B39~DR13	0.00122
A69~B52~C14	0.00095	A01~B08~C07~DR01	0.00098	A32~B51~C15~DR04~DQ04	0.00221			A02~B27~DR15	0.00122
A24~B18~C15	0.00095	A02~B44~C07~DR07	0.00098	A29~B07~C15~DR08~DQ03	0.00221			A01~B51~DR15	0.00122
A26~B40~C03	0.00095	A03~B07~C04~DR15	0.00098	A29~B58~C07~DR04~DQ03	0.00221			A23~B07~DR15	0.00121
A02~B39~C07	0.00095	A02~B44~C05~DR03	0.00098	A33~B35~C04~DR13~DQ03	0.00221			A02~B18~DR15	0.0012
A66~B39~C07	0.00095	A11~B35~C04~DR03	0.00096	A30~B38~C12~DR11~DQ03	0.00221			A01~B49~DR11	0.00119
A03~B38~C03	0.00095	A33~B51~C14~DR11	0.00095	A02~B50~C16~DR03~DQ02	0.00221			A02~B18~DR16	0.00119
A01~B15~C06	0.00095	A01~B51~C12~DR16	0.00095	A01~B49~C07~DR13~DQ06	0.00221			A02~B18~DR07	0.00117
A31~B15~C08	0.00095	A02~B18~C07~DR16	0.00095	A26~B35~C12~DR16~DQ05	0.00221			A02~B27~DR16	0.00116
A31~B37~C06	0.00095	A01~B44~C16~DR09	0.00095	A03~B07~C07~DR11~DQ03	0.00221			A02~B41~DR13	0.00116
A23~B35~C12	0.00095	A02~B51~C02~DR04	0.00095	A11~B49~C07~DR08~DQ03	0.00221			A01~B35~DR03	0.00115
A26~B13~C04	0.00095	A31~B51~C02~DR15	0.00095	A02~B27~C02~DR01~DQ05	0.00221			A02~B35~DR03	0.00115
A30~B38~C06	0.00095	A02~B51~C02~DR15	0.00095	A03~B55~C01~DR04~DQ04	0.00221			A31~B35~DR15	0.00114
A26~B15~C08	0.00095	A02~B40~C03~DR07	0.00095	A30~B51~C03~DR08~DQ05	0.00221			A32~B13~DR07	0.00114
A11~B15~C08	0.00095	A68~B35~C04~DR04	0.00095	A01~B44~C03~DR15~DQ05	0.00221			A24~B51~DR04	0.00113
A02~B51~C06	0.00095	A24~B44~C02~DR01	0.00095	A11~B49~C07~DR15~DQ06	0.00221			A01~B40~DR11	0.00112
A23~B38~C04	0.00095	A31~B13~C04~DR15	0.00095	A23~B40~C15~DR03~DQ02	0.00221			A03~B27~DR11	0.00111
A02~B44~C01	0.00095	A24~B13~C07~DR15	0.00095	A02~B51~C02~DR15~DQ06	0.00221			A29~B58~DR04	0.0011
A33~B15~C07	0.00095	A11~B51~C14~DR14	0.00095	A02~B39~C07~DR13~DQ03	0.00221			A02~B50~DR13	0.00109
A29~B35~C12	0.00095	A02~B35~C14~DR04	0.00095	A30~B40~C07~DR09~DQ03	0.00221			A24~B41~DR07	0.00107
A31~B40~C07	0.00095	A02~B51~C04~DR14	0.00095	A32~B49~C14~DR04~DQ03	0.00221			A11~B14~DR01	0.00107
A29~B44~C02	0.00095	A11~B07~C07~DR15	0.00095	A23~B44~C05~DR12~DQ03	0.00221			A01~B13~DR13	0.00106
A31~B51~C01	0.00095	A11~B40~C03~DR04	0.00095	A02~B41~C07~DR03~DQ02	0.00221			A02~B52~DR14	0.00106
A23~B27~C02	0.00095	A68~B55~C16~DR04	0.00095	A11~B41~C07~DR03~DQ03	0.00221			A03~B49~DR03	0.00104
A01~B35~C02	0.00095	A01~B27~C06~DR07	0.00095	A32~B57~C06~DR16~DQ05	0.00221			A11~B55~DR14	0.00103
A29~B27~C02	0.00095	A01~B41~C07~DR11	0.00095	A24~B07~C07~DR03~DQ02	0.00221			A01~B07~DR01	0.00103
A31~B48~C08	0.00095	A32~B35~C06~DR11	0.00095	A03~B07~C07~DR13~DQ06	0.00221			A01~B37~DR01	0.00103
A23~B07~C12	0.00095	A02~B15~C12~DR07	0.00095	A11~B51~C15~DR03~DQ02	0.00221			A02~B40~DR15	0.00103
A11~B18~C06	0.00095	A02~B15~C07~DR11	0.00095	A30~B55~C07~DR15~DQ03	0.00221			A30~B40~DR13	0.00103
A32~B51~C12	0.00095	A32~B13~C06~DR14	0.00095	A69~B18~C03~DR04~DQ06	0.00221			A01~B58~DR13	0.00103
A24~B18~C08	0.00095	A23~B51~C16~DR01	0.00095	A68~B44~C05~DR11~DQ03	0.00221			A01~B50~DR15	0.00103
A23~B56~C01	0.00095	A02~B44~C04~DR04	0.00095	A01~B15~C04~DR01~DQ05	0.00221			A31~B27~DR01	0.00103
A24~B51~C02	0.00095	A02~B44~C15~DR04	0.00095	A03~B49~C07~DR16~DQ05	0.00221			A33~B50~DR04	0.00103
A69~B51~C15	0.00095	A24~B44~C04~DR13	0.00095	A24~B18~C07~DR04~DQ04	0.00221			A02~B48~DR11	0.00103
A33~B35~C07	0.00095	A24~B44~C15~DR04	0.00095	A03~B19~C08~DR13~DQ02	0.00221			A11~B50~DR03	0.00103
A30~B44~C16	0.00095	A01~B38~C12~DR13	0.00095	A11~B14~C04~DR03~DQ06	0.00221			A32~B27~DR09	0.00103
A31~B44~C16	0.00095	A34~B27~C16~DR07	0.00095	A02~B52~C07~DR11~DQ03	0.00221			A68~B55~DR08	0.00103
A02~B35~C02	0.00095	A03~B07~C07~DR10	0.00095	A11~B40~C04~DR07~DQ03	0.00221			A11~B41~DR13	0.00103
A35~B55~C07	0.00095	A26~B49~C07~DR01	0.00095	A01~B18~C12~DR12~DQ03	0.00221			A11~B15~DR03	0.00103
A24~B18~C05	0.00095	A33~B38~C12~DR13	0.00095	A32~B14~C08~DR01~DQ05	0.00221			A26~B48~DR04	0.00103
A02~B44~C18	0.00095	A01~B44~C14~DR14	0.00095	A24~B13~C07~DR15~DQ05	0.00221			A23~B44~DR08	0.00103
A30~B55~C01	0.00095	A11~B51~C15~DR13	0.00095	A25~B39~C12~DR16~DQ05	0.00221			A29~B51~DR15	0.00103
A03~B35~C15	0.00095	A26~B52~C12~DR03	0.00095	A23~B40~C03~DR11~DQ03	0.00221			A32~B40~DR10	0.00103
A68~B35~C01	0.00095	A29~B55~C01~DR15	0.00095	A01~B37~C04~DR16~DQ05	0.00221			A01~B44~DR08	0.00103
A23~B57~C18	0.00095	A68~B35~C06~DR16	0.00095	A02~B38~C06~DR15~DQ06	0.00221			A33~B14~DR07	0.00103
A01~B58~C03	0.00095	A24~B55~C03~DR15	0.00095	A03~B44~C04~DR07~DQ03	0.00221			A30~B53~DR07	0.00103
A66~B38~C12	0.00095	A31~B41~C17~DR01	0.00095	A24~B57~C18~DR15~DQ06	0.00221			A03~B40~DR14	0.00103
A33~B58~C12	0.00095	A26~B51~C07~DR14	0.00095	A11~B51~C15~DR07~DQ02	0.00221			A24~B13~DR15	0.00103
A02~B14~C07	0.00095	A26~B55~C16~DR04	0.00095	A24~B27~C05~DR16~DQ05	0.00221			A68~B53~DR03	0.00103
A24~B48~C08	0.00095	A31~B07~C07~DR04	0.00095	A03~B40~C04~DR11~DQ03	0.00221			A02~B50~DR10	0.00103
A02~B55~C14	0.00095	A31~B35~C03~DR04	0.00095	A68~B40~C15~DR14~DQ05	0.00221			A25~B44~DR15	0.00103
A25~B18~C01	0.00095	A23~B50~C06~DR07	0.00095	A01~B51~C03~DR08~DQ03	0.00221			A30~B39~DR13	0.00103
A66~B49~C07	0.00095	A23~B44~C07~DR03	0.00095	A30~B37~C06~DR15~DQ06	0.00221			A32~B40~DR01	0.00103
A03~B35~C01	0.00095	A02~B15~C12~DR08	0.00095	A02~B35~C12~DR14~DQ06	0.00221			A02~B52~DR01	0.00103
A11~B39~C06	0.00095	A68~B35~C05~DR03	0.00095	A23~B40~C03~DR04~DQ03	0.00221			A26~B27~DR01	0.00103
A03~B07~C18	0.00095	A31~B15~C01~DR15	0.00095	A31~B35~C08~DR15~DQ03	0.00221			A03~B35~DR08	0.00103
A03~B27~C15	0.00095	A69~B52~C14~DR01	0.00095	A11~B55~C01~DR14~DQ05	0.00221			A02~B15~DR01	0.00103
A31~B18~C03	0.00095	A24~B08~C07~DR07	0.00095	A03~B27~C02~DR16~DQ05	0.00221			A24~B55~DR13	0.00103
A23~B51~C05	0.00095	A03~B44~C07~DR16	0.00095	A01~B08~C07~DR07~DQ04	0.00221			A68~B37~DR11	0.00103
A30~B18~C08	0.00095	A01~B35~C12~DR12	0.00095	A01~B44~C04~DR08~DQ02	0.00221			A01~B57~DR01	0.00103
A69~B58~C07	0.00095	A01~B35~C12~DR15	0.00095	A30~B35~C07~DR15~DQ06	0.00221			A29~B38~DR07	0.00103
A11~B55~C12	0.00095	A30~B35~C14~DR16	0.00095	A11~B35~C04~DR03~DQ05	0.00221			A23~B51~DR01	0.00103
A30~B41~C17	0.00095	A24~B18~C07~DR13	0.00095	A31~B35~C04~DR10~DQ02	0.00221			A68~B35~DR03	0.00103
A26~B07~C04	0.00095	A26~B40~C03~DR09	0.00095	A24~B50~C06~DR07~DQ02	0.00221			A69~B52~DR01	0.00103
A33~B27~C02	0.00095	A02~B39~C07~DR13	0.00095	A68~B18~C07~DR10~DQ05	0.00221			A02~B39~DR08	0.00103
A24~B54~C01	0.00095	A66~B39~C07~DR08	0.00095	A02~B51~C15~DR15~DQ06	0.00221			A03~B55~DR13	0.00103
A26~B51~C02	0.00095	A02~B40~C15~DR08	0.00095	A30~B13~C06~DR12~DQ03	0.00221			A30~B38~DR08	0.00103
A24~B42~C07	0.00095	A02~B40~C04~DR08	0.00095	A11~B15~C03~DR01~DQ05	0.00221			A24~B40~DR16	0.00103
A02~B54~C01	0.00095	A01~B18~C07~DR08	0.00095	A01~B37~C06~DR14~DQ05	0.00221			A11~B18~DR14	0.00103
A11~B56~C01	0.00095	A24~B35~C04~DR03	0.00095	A24~B52~C12~DR12~DQ03	0.00221			A30~B51~DR07	0.00103
A01~B15~C12	0.00095	A03~B38~C03~DR03	0.00095	A33~B58~C07~DR01~DQ05	0.00221			A01~B58~DR03	0.00103
A03~B42~C15	0.00095	A02~B51~C04~DR07	0.00095	A32~B51~C12~DR14~DQ05	0.00221			A24~B52~DR01	0.00103
A26~B15~C01	0.00095	A33~B35~C04~DR13	0.00095	A32~B37~C06~DR13~DQ06	0.00221			A01~B40~DR14	0.00103
A01~B15~C04	0.00095	A68~B44~C14~DR12	0.00095	A02~B52~C05~DR15~DQ06	0.00221			A03~B18~DR16	0.00103
A24~B13~C03	0.00095	A32~B55~C03~DR13	0.00095	A11~B44~C05~DR13~DQ06	0.00221			A03~B49~DR07	0.00103
A32~B35~C16	0.00095	A24~B35~C06~DR12	0.00095	A03~B08~C07~DR11~DQ03	0.00221			A24~B07~DR10	0.00103
A11~B18~C01	0.00095	A03~B35~C07~DR12	0.00095	A01~B58~C07~DR08~DQ04	0.00221			A30~B08~DR04	0.00103
A32~B27~C07	0.00095	A31~B15~C08~DR11	0.00095	A01~B51~C16~DR16~DQ05	0.00221			A02~B57~DR10	0.00103
A30~B53~C04	0.00095	A30~B08~C07~DR11	0.00095	A24~B18~C12~DR16~DQ05	0.00221			A01~B15~DR08	0.00103
A26~B51~C15	0.00095	A26~B50~C06~DR14	0.00095	A32~B51~C16~DR13~DQ06	0.00221			A03~B07~DR08	0.00103
A66~B51~C07	0.00095	A01~B35~C06~DR14	0.00095	A02~B40~C02~DR03~DQ02	0.00221			A03~B40~DR08	0.00103
A26~B35~C01	0.00095	A23~B35~C12~DR04	0.00095	A68~B44~C14~DR15~DQ06	0.00221			A24~B44~DR08	0.00103
A02~B35~C05	0.00095	A26~B13~C04~DR12	0.00095	A30~B40~C03~DR13~DQ06	0.00221			A24~B15~DR12	0.00103
A68~B51~C07	0.00095	A11~B52~C12~DR10	0.00095	A24~B15~C03~DR12~DQ03	0.00221			A01~B57~DR03	0.00103
A29~B35~C01	0.00095	A30~B38~C12~DR08	0.00095	A24~B44~C07~DR08~DQ03	0.00221			A11~B27~DR11	0.00103
A32~B49~C07	0.00095	A01~B14~C08~DR11	0.00095	A11~B50~C06~DR01~DQ05	0.00192			A32~B18~DR01	0.00103
A32~B15~C15	0.00095	A31~B35~C14~DR07	0.00095	A11~B51~C16~DR01~DQ05	0.00192			A30~B18~DR15	0.00103
A32~B18~C18	0.00095	A02~B07~C12~DR15	0.00095					A11~B14~DR03	0.00103
A23~B18~C07	0.00095	A24~B35~C15~DR04	0.00095					A32~B37~DR11	0.00103
A29~B58~C07	0.00095	A11~B15~C04~DR04	0.00095					A68~B35~DR01	0.00103
A69~B18~C07	0.00095	A11~B35~C04~DR15	0.00095					A23~B35~DR14	0.00103
A03~B19~C04	0.00095	A24~B50~C06~DR11	0.00095					A33~B14~DR14	0.00103
A32~B14~C08	0.00095	A23~B40~C02~DR16	0.00095					A29~B35~DR12	0.00103
A24~B57~C18	0.00095	A24~B38~C04~DR13	0.00095					A11~B57~DR07	0.00103
A03~B27~C05	0.00095	A24~B55~C01~DR03	0.00095					A01~B27~DR11	0.00102
A30~B35~C08	0.00095	A33~B15~C07~DR11	0.00095					A68~B51~DR11	0.00102
A29~B18~C07	0.00095	A11~B35~C12~DR15	0.00095					A03~B51~DR15	0.00102
A25~B40~C02	0.00095	A29~B51~C15~DR14	0.00095					A32~B35~DR04	0.00102
A32~B51~C16	0.00095	A31~B40~C07~DR14	0.00095					A24~B07~DR12	0.00101
A02~B58~C06	0.00095	A29~B44~C02~DR16	0.00095					A02~B55~DR11	0.00101
A02~B57~C07	0.00095	A01~B44~C16~DR04	0.00095					A11~B51~DR07	0.00101
A26~B51~C07	0.0009	A03~B51~C16~DR04	0.00095					A68~B27~DR04	0.00099
A33~B13~C06	0.00085	A03~B44~C16~DR04	0.00095					A02~B55~DR16	0.00098
A03~B48~C08	0.00084	A23~B35~C04~DR01	0.00095					A32~B35~DR12	0.00098
A29~B41~C17	0.0008	A31~B51~C01~DR13	0.00095					A24~B58~DR15	0.00097
A33~B52~C12	0.0007	A30~B35~C06~DR15	0.00095					A29~B58~DR03	0.00097
A02~B15~C12	0.00065	A26~B27~C02~DR13	0.00095					A33~B27~DR03	0.00096
A33~B40~C03	0.00058	A29~B27~C02~DR08	0.00095					A30~B13~DR14	0.00096
A26~B15~C07	0.00048	A29~B35~C04~DR13	0.00095					A03~B38~DR04	0.00096
A26~B40~C15	0.0004	A11~B35~C01~DR01	0.00095					A31~B51~DR01	0.00096
		A03~B50~C06~DR01	0.00095					A68~B44~DR15	0.00095
		A31~B48~C08~DR12	0.00095					A24~B58~DR08	0.00094
		A03~B07~C07~DR13	0.00095					A23~B35~DR15	0.00094
		A24~B15~C03~DR13	0.00095					A11~B38~DR07	0.00093
		A23~B07~C12~DR15	0.00095					A23~B49~DR13	0.00092
		A01~B18~C06~DR04	0.00095					A03~B15~DR13	0.00092
		A23~B15~C07~DR13	0.00095					A31~B35~DR11	0.00091
		A24~B18~C08~DR11	0.00095					A24~B51~DR12	0.00091
		A02~B57~C06~DR07	0.00095					A32~B40~DR11	0.0009
		A02~B35~C12~DR03	0.00095					A11~B40~DR12	0.0009
		A26~B08~C07~DR03	0.00095					A02~B27~DR13	0.00089
		A33~B07~C07~DR11	0.00095					A32~B51~DR14	0.00089
		A33~B13~C06~DR07	0.00095					A24~B38~DR04	0.00088
		A24~B39~C12~DR11	0.00095					A01~B41~DR07	0.00088
		A01~B08~C07~DR04	0.00095					A33~B13~DR07	0.00088
		A30~B13~C06~DR14	0.00095					A01~B15~DR04	0.00087
		A23~B56~C01~DR04	0.00095					A24~B35~DR07	0.00087
		A24~B51~C02~DR04	0.00095					A03~B27~DR16	0.00087
		A24~B27~C02~DR04	0.00095					A23~B57~DR11	0.00086
		A02~B45~C16~DR13	0.00095					A01~B18~DR16	0.00086
		A01~B44~C07~DR04	0.00095					A11~B58~DR15	0.00085
		A26~B18~C12~DR15	0.00095					A32~B14~DR01	0.00084
		A01~B57~C06~DR16	0.00095					A68~B39~DR04	0.00084
		A01~B15~C06~DR16	0.00095					A11~B38~DR14	0.00084
		A33~B35~C07~DR13	0.00095					A03~B13~DR07	0.00084
		A30~B44~C16~DR11	0.00095					A01~B38~DR03	0.00083
		A03~B40~C03~DR01	0.00095					A69~B35~DR04	0.00083
		A31~B51~C16~DR01	0.00095					A33~B14~DR11	0.00083
		A11~B49~C07~DR15	0.00095					A29~B07~DR07	0.00082
		A68~B51~C14~DR07	0.00095					A01~B41~DR04	0.00082
		A01~B49~C07~DR11	0.00095					A01~B57~DR04	0.00082
		A32~B35~C04~DR16	0.00095					A26~B35~DR01	0.00081
		A02~B44~C01~DR14	0.00095					A24~B50~DR12	0.0008
		A68~B55~C01~DR16	0.00095					A11~B49~DR15	0.00077
		A31~B37~C06~DR10	0.00095					A03~B07~DR13	0.00076
		A35~B55~C07~DR07	0.00095					A03~B44~DR07	0.00076
		A68~B53~C04~DR03	0.00095					A24~B07~DR03	0.00075
		A24~B57~C06~DR03	0.00095					A24~B15~DR04	0.00075
		A32~B18~C05~DR04	0.00095					A31~B51~DR11	0.00074
		A02~B57~C18~DR15	0.00095					A01~B51~DR03	0.00074
		A02~B44~C18~DR15	0.00095					A24~B57~DR04	0.00073
		A24~B38~C12~DR13	0.00095					A24~B18~DR13	0.00073
		A24~B44~C07~DR16	0.00095					A24~B50~DR07	0.00073
		A02~B50~C06~DR03	0.00095					A68~B51~DR16	0.00072
		A02~B51~C03~DR13	0.00095					A33~B58~DR01	0.00072
		A24~B52~C15~DR01	0.00095					A02~B58~DR15	0.00071
		A24~B13~C06~DR03	0.00095					A26~B07~DR15	0.00071
		A68~B35~C01~DR10	0.00095					A01~B07~DR13	0.0007
		A03~B51~C15~DR01	0.00095					A32~B27~DR11	0.00068
		A02~B27~C02~DR09	0.00095					A11~B35~DR16	0.00068
		A11~B14~C08~DR01	0.00095					A01~B35~DR12	0.00068
		A26~B57~C18~DR01	0.00095					A03~B50~DR13	0.00068
		A29~B35~C04~DR01	0.00095					A01~B15~DR14	0.00068
		A01~B50~C06~DR15	0.00095					A11~B35~DR10	0.00067
		A01~B58~C15~DR11	0.00095					A25~B18~DR07	0.00067
		A02~B44~C05~DR04	0.00095					A68~B51~DR07	0.00067
		A66~B38~C12~DR04	0.00095					A30~B49~DR04	0.00067
		A33~B58~C12~DR11	0.00095					A68~B08~DR03	0.00067
		A24~B51~C12~DR11	0.00095					A01~B51~DR16	0.00066
		A02~B14~C07~DR01	0.00095					A23~B44~DR03	0.00066
		A24~B48~C08~DR11	0.00095					A01~B38~DR13	0.00065
		A01~B40~C15~DR14	0.00095					A02~B51~DR12	0.00065
		A02~B55~C14~DR15	0.00095					A68~B40~DR11	0.00065
		A02~B51~C06~DR07	0.00095					A02~B58~DR04	0.00064
		A68~B44~C04~DR15	0.00095					A26~B35~DR13	0.00063
		A02~B51~C01~DR10	0.00095					A23~B44~DR04	0.00063
		A25~B18~C04~DR15	0.00095					A01~B41~DR11	0.00063
		A24~B44~C16~DR15	0.00095					A02~B14~DR11	0.00063
		A02~B45~C16~DR12	0.00095					A02~B38~DR10	0.00062
		A02~B38~C12~DR16	0.00095					A30~B35~DR14	0.00062
		A68~B44~C14~DR07	0.00095					A03~B44~DR01	0.00062
		A03~B57~C06~DR13	0.00095					A24~B44~DR15	0.00062
		A03~B52~C12~DR13	0.00095					A02~B15~DR03	0.00062
		A24~B57~C06~DR13	0.00095					A11~B35~DR15	0.00061
		A01~B08~C07~DR07	0.00095					A23~B13~DR07	0.00061
		A02~B40~C03~DR13	0.00095					A26~B13~DR14	0.00061
		A02~B53~C04~DR16	0.00095					A02~B50~DR03	0.00061
		A26~B50~C06~DR11	0.00095					A01~B35~DR08	0.0006
		A24~B07~C15~DR10	0.00095					A23~B50~DR07	0.0006
		A24~B40~C15~DR11	0.00095					A30~B13~DR15	0.0006
		A01~B41~C17~DR03	0.00095					A02~B14~DR01	0.0006
		A02~B44~C03~DR11	0.00095					A29~B41~DR11	0.0006
		A01~B44~C04~DR01	0.00095					A02~B50~DR11	0.0006
		A68~B55~C01~DR07	0.00095					A03~B51~DR03	0.0006
		A01~B39~C06~DR15	0.00095					A24~B51~DR03	0.0006
		A03~B39~C12~DR08	0.00095					A68~B38~DR11	0.00059
		A02~B35~C12~DR11	0.00095					A24~B07~DR11	0.00059
		A03~B35~C04~DR08	0.00095					A02~B49~DR11	0.00058
		A03~B27~C15~DR11	0.00095					A11~B27~DR15	0.00058
		A31~B18~C03~DR04	0.00095					A02~B07~DR16	0.00058
		A29~B52~C12~DR13	0.00095					A01~B15~DR01	0.00058
		A24~B55~C01~DR13	0.00095					A02~B38~DR16	0.00057
		A24~B40~C02~DR10	0.00095					A26~B38~DR04	0.00057
		A26~B35~C15~DR04	0.00095					A68~B18~DR04	0.00057
		A23~B49~C07~DR13	0.00095					A29~B50~DR13	0.00056
		A01~B07~C07~DR01	0.00095					A03~B14~DR01	0.00056
		A26~B49~C07~DR12	0.00095					A03~B08~DR11	0.00056
		A01~B14~C08~DR03	0.00095					A01~B41~DR13	0.00056
		A23~B51~C05~DR11	0.00095					A03~B35~DR15	0.00055
		A33~B14~C08~DR03	0.00095					A11~B51~DR14	0.00055
		A23~B51~C15~DR15	0.00095					A02~B14~DR14	0.00055
		A30~B18~C08~DR16	0.00095					A24~B41~DR13	0.00055
		A02~B48~C08~DR11	0.00095					A01~B08~DR01	0.00054
		A02~B35~C04~DR10	0.00095					A26~B35~DR15	0.00054
		A24~B18~C15~DR11	0.00095					A03~B18~DR07	0.00054
		A23~B35~C07~DR04	0.00095					A01~B44~DR01	0.00054
		A69~B35~C12~DR13	0.00095					A66~B41~DR07	0.00054
		A69~B58~C07~DR08	0.00095					A03~B41~DR04	0.00054
		A01~B51~C01~DR10	0.00095					A30~B15~DR12	0.00054
		A26~B40~C15~DR03	0.00095					A01~B49~DR07	0.00054
		A33~B14~C08~DR14	0.00095					A23~B51~DR15	0.00053
		A11~B39~C12~DR10	0.00095					A33~B14~DR03	0.00052
		A02~B35~C12~DR04	0.00095					A33~B35~DR01	0.00052
		A11~B55~C12~DR07	0.00095					A01~B14~DR16	0.00052
		A30~B41~C17~DR08	0.00095					A26~B38~DR01	0.00052
		A26~B07~C04~DR15	0.00095					A29~B13~DR07	0.00052
		A33~B50~C06~DR03	0.00095					A01~B08~DR04	0.00052
		A24~B54~C01~DR11	0.00095					A24~B13~DR03	0.00052
		A26~B51~C02~DR16	0.00095					A01~B08~DR07	0.00052
		A02~B42~C07~DR01	0.00095					A01~B08~DR11	0.00052
		A23~B51~C16~DR16	0.00095					A32~B51~DR16	0.00052
		A02~B54~C01~DR15	0.00095					A23~B58~DR11	0.00052
		A02~B55~C01~DR04	0.00095					A33~B27~DR14	0.00052
		A29~B41~C17~DR11	0.00095					A26~B14~DR13	0.00052
		A01~B35~C02~DR03	0.00095					A24~B37~DR08	0.00052
		A02~B56~C01~DR14	0.00095					A32~B39~DR04	0.00052
		A03~B40~C15~DR08	0.00095					A31~B27~DR08	0.00052
		A31~B07~C07~DR03	0.00095					A31~B55~DR11	0.00052
		A03~B44~C04~DR04	0.00095					A23~B13~DR11	0.00052
		A24~B44~C04~DR03	0.00095					A03~B46~DR14	0.00052
		A01~B35~C07~DR16	0.00095					A11~B55~DR04	0.00052
		A24~B35~C01~DR07	0.00095					A02~B46~DR09	0.00052
		A24~B42~C15~DR04	0.00095					A03~B40~DR12	0.00052
		A26~B15~C01~DR12	0.00095					A36~B38~DR04	0.00052
		A11~B35~C04~DR08	0.00095					A24~B27~DR03	0.00052
		A02~B07~C12~DR13	0.00095					A33~B51~DR13	0.00052
		A69~B38~C12~DR03	0.00095					A29~B13~DR10	0.00052
		A01~B15~C03~DR12	0.00095					A30~B35~DR08	0.00052
		A32~B35~C16~DR12	0.00095					A24~B55~DR10	0.00052
		A01~B15~C12~DR08	0.00095					A23~B56~DR15	0.00052
		A11~B18~C07~DR01	0.00095					A01~B51~DR08	0.00052
		A69~B35~C12~DR07	0.00095					A68~B44~DR07	0.00052
		A30~B53~C04~DR07	0.00095					A68~B04~DR07	0.00052
		A30~B57~C06~DR12	0.00095					A69~B15~DR11	0.00052
		A66~B51~C07~DR09	0.00095					A31~B38~DR14	0.00052
		A26~B57~C06~DR10	0.00095					A26~B58~DR08	0.00052
		A26~B52~C12~DR01	0.00095					A03~B14~DR08	0.00052
		A24~B44~C05~DR08	0.00095					A69~B51~DR10	0.00052
		A26~B35~C01~DR01	0.00095					A26~B38~DR10	0.00052
		A32~B44~C05~DR10	0.00095					A32~B13~DR15	0.00052
		A02~B35~C05~DR11	0.00095					A01~B15~DR09	0.00052
		A68~B51~C07~DR16	0.00095					A26~B54~DR03	0.00052
		A32~B55~C03~DR12	0.00095					A03~B58~DR08	0.00052
		A29~B35~C01~DR12	0.00095					A68~B52~DR11	0.00052
		A11~B58~C07~DR03	0.00095					A11~B51~DR15	0.00052
		A26~B35~C12~DR01	0.00095					A31~B18~DR15	0.00052
		A01~B52~C12~DR11	0.00095					A03~B51~DR08	0.00052
		A11~B40~C15~DR16	0.00095					A32~B52~DR10	0.00052
		A32~B44~C02~DR01	0.00095					A29~B44~DR15	0.00052
		A02~B48~C08~DR15	0.00095					A30~B53~DR03	0.00052
		A31~B51~C14~DR01	0.00095					A26~B55~DR10	0.00052
		A11~B07~C12~DR15	0.00095					A24~B40~DR09	0.00052
		A33~B40~C03~DR03	0.00095					A26~B18~DR01	0.00052
		A02~B07~C07~DR16	0.00095					A74~B42~DR03	0.00052
		A23~B18~C07~DR14	0.00095					A31~B15~DR10	0.00052
		A03~B57~C06~DR01	0.00095					A33~B14~DR08	0.00052
		A02~B15~C04~DR01	0.00095					A29~B44~DR11	0.00052
		A29~B07~C15~DR08	0.00095					A24~B55~DR08	0.00052
		A29~B58~C07~DR04	0.00095					A26~B44~DR01	0.00052
		A30~B38~C12~DR13	0.00095					A03~B37~DR12	0.00052
		A02~B44~C16~DR03	0.00095					A11~B49~DR09	0.00052
		A26~B35~C12~DR16	0.00095					A11~B46~DR09	0.00052
		A11~B49~C07~DR08	0.00095					A03~B15~DR09	0.00052
		A11~B52~C12~DR01	0.00095					A02~B37~DR10	0.00052
		A11~B40~C15~DR03	0.00095					A23~B08~DR14	0.00052
		A30~B40~C03~DR11	0.00095					A23~B08~DR13	0.00052
		A30~B40~C03~DR09	0.00095					A68~B52~DR04	0.00052
		A32~B57~C06~DR16	0.00095					A31~B08~DR03	0.00052
		A68~B44~C05~DR04	0.00095					A29~B49~DR01	0.00052
		A01~B15~C04~DR01	0.00095					A25~B52~DR15	0.00052
		A03~B19~C04~DR13	0.00095					A30~B15~DR14	0.00052
		A11~B40~C03~DR07	0.00095					A32~B41~DR04	0.00052
		A01~B18~C12~DR12	0.00095					A68~B55~DR03	0.00052
		A32~B14~C08~DR01	0.00095					A26~B15~DR13	0.00052
		A01~B37~C06~DR16	0.00095					A26~B56~DR04	0.00052
		A30~B38~C06~DR12	0.00095					A02~B07~DR08	0.00052
		A11~B51~C15~DR07	0.00095					A29~B55~DR15	0.00052
		A24~B27~C05~DR16	0.00095					A02~B53~DR04	0.00052
		A03~B40~C03~DR14	0.00095					A31~B78~DR04	0.00052
		A30~B35~C08~DR04	0.00095					A68~B07~DR15	0.00052
		A11~B55~C01~DR14	0.00095					A03~B37~DR10	0.00052
		A03~B27~C02~DR16	0.00095					A01~B52~DR07	0.00052
		A68~B40~C03~DR11	0.00095					A24~B14~DR01	0.00052
		A01~B44~C04~DR08	0.00095					A31~B13~DR15	0.00052
		A31~B35~C04~DR10	0.00095					A68~B39~DR16	0.00052
		A29~B18~C04~DR10	0.00095					A66~B49~DR15	0.00052
		A11~B15~C03~DR01	0.00095					A01~B27~DR07	0.00052
		A33~B58~C03~DR01	0.00095					A32~B13~DR16	0.00052
		A32~B51~C12~DR14	0.00095					A32~B39~DR03	0.00052
		A32~B37~C06~DR13	0.00095					A34~B44~DR07	0.00052
		A01~B58~C07~DR08	0.00095					A03~B07~DR10	0.00052
		A24~B18~C16~DR16	0.00095					A26~B49~DR01	0.00052
		A32~B51~C16~DR13	0.00095					A26~B55~DR15	0.00052
		A02~B40~C02~DR03	0.00095					A24~B41~DR15	0.00052
		A68~B18~C12~DR04	0.00095					A31~B41~DR01	0.00052
		A02~B39~C12~DR12	0.00095					A26~B15~DR14	0.00052
		A01~B58~C07~DR04	0.00095					A26~B55~DR04	0.00052
		A66~B44~C05~DR08	0.00095					A68~B13~DR03	0.00052
		A30~B35~C07~DR15	0.00095					A24~B08~DR07	0.00052
		A03~B51~C15~DR03	0.00095					A01~B57~DR13	0.00052
		A11~B44~C02~DR14	0.00095					A26~B40~DR09	0.00052
		A11~B15~C03~DR03	0.00095					A68~B44~DR08	0.00052
		A03~B07~C18~DR04	0.00095					A68~B35~DR08	0.00052
		A24~B35~C02~DR16	0.00095					A68~B55~DR12	0.00052
		A02~B51~C12~DR16	0.00095					A32~B55~DR13	0.00052
		A02~B27~C02~DR16	0.00095					A31~B37~DR14	0.00052
		A02~B07~C07~DR12	0.00095					A30~B57~DR11	0.00052
		A68~B44~C14~DR15	0.00095					A26~B50~DR14	0.00052
		A26~B35~C04~DR11	0.00095					A26~B07~DR14	0.00052
		A33~B51~C14~DR15	0.00095					A23~B37~DR14	0.00052
		A32~B51~C14~DR11	0.00095					A26~B13~DR12	0.00052
		A03~B44~C05~DR01	0.00095					A11~B52~DR10	0.00052
		A02~B58~C06~DR08	0.00095					A31~B35~DR07	0.00052
		A02~B57~C07~DR10	0.00095					A02~B39~DR12	0.00052
		A03~B07~C07~DR14	0.00095					A68~B38~DR08	0.00052
		A68~B37~C06~DR11	0.00089					A33~B41~DR11	0.00052
		A33~B14~C08~DR12	0.00086					A33~B15~DR11	0.00052
		A26~B38~C12~DR07	0.00078					A03~B39~DR13	0.00052
		A24~B51~C16~DR15	0.00039					A01~B49~DR10	0.00052
		A02~B49~C12~DR13	0.00039					A30~B55~DR10	0.00052
		A03~B13~C06~DR16	0.00034					A29~B44~DR16	0.00052
		A02~B40~C15~DR15	0.00024					A33~B52~DR15	0.00052
		A66~B49~C17~DR15	0.00024					A29~B27~DR08	0.00052
		A02~B49~C15~DR15	0.00024					A31~B48~DR12	0.00052
		A66~B40~C17~DR15	0.00024					A30~B51~DR09	0.00052
		A02~B40~C17~DR15	0.00024					A24~B52~DR09	0.00052
		A66~B49~C15~DR15	0.00024					A23~B53~DR03	0.00052
		A02~B49~C17~DR15	0.00024					A02~B54~DR08	0.00052
		A66~B40~C15~DR15	0.00024					A02~B54~DR15	0.00052
		A01~B49~C03~DR10	0.00024					A30~B07~DR03	0.00052
		A30~B55~C07~DR10	0.00024					A01~B14~DR12	0.00052
		A01~B55~C03~DR10	0.00024					A30~B51~DR11	0.00052
		A30~B49~C07~DR10	0.00024					A32~B52~DR07	0.00052
		A01~B49~C07~DR10	0.00024					A32~B48~DR08	0.00052
		A30~B55~C03~DR10	0.00024					A11~B13~DR13	0.00052
		A01~B55~C07~DR10	0.00024					A24~B14~DR10	0.00052
		A30~B49~C03~DR10	0.00024					A32~B44~DR12	0.00052
		A32~B15~C15~DR01	0.00024					A66~B41~DR11	0.00052
		A32~B18~C18~DR11	0.00024					A11~B37~DR09	0.00052
		A32~B15~C18~DR01	0.00024					A11~B52~DR07	0.00052
		A32~B18~C15~DR11	0.00024					A33~B07~DR11	0.00052
		A32~B15~C15~DR11	0.00024					A24~B39~DR11	0.00052
		A32~B18~C18~DR01	0.00024					A23~B56~DR04	0.00052
		A32~B15~C18~DR11	0.00024					A02~B45~DR13	0.00052
		A32~B18~C15~DR01	0.00024					A69~B51~DR04	0.00052
		A24~B15~C03~DR08	0.00024					A30~B44~DR11	0.00052
		A24~B44~C07~DR12	0.00024					A31~B40~DR07	0.00052
		A24~B15~C07~DR08	0.00024					A24~B51~DR16	0.00052
		A24~B44~C03~DR12	0.00024					A31~B37~DR10	0.00052
		A24~B15~C03~DR12	0.00024					A35~B44~DR04	0.00052
		A24~B44~C07~DR08	0.00024					A30~B37~DR16	0.00052
		A24~B15~C07~DR12	0.00024					A32~B55~DR03	0.00052
		A24~B44~C03~DR08	0.00024					A32~B08~DR03	0.00052
		A03~B50~C06~DR03	0.00019					A03~B13~DR16	0.00052
		A26~B27~C06~DR03	0.00012					A68~B13~DR10	0.00052
		A32~B39~C12~DR13	0.00012					A02~B27~DR09	0.00052
		A26~B39~C06~DR03	0.00012					A66~B38~DR04	0.00052
		A32~B27~C12~DR13	0.00012					A24~B48~DR04	0.00052
		A26~B27~C12~DR03	0.00012					A02~B40~DR03	0.00052
		A32~B39~C06~DR13	0.00012					A02~B45~DR12	0.00052
		A26~B39~C12~DR03	0.00012					A30~B51~DR08	0.00052
		A32~B27~C06~DR13	0.00012					A24~B57~DR15	0.00052
		A26~B27~C06~DR13	0.00012					A03~B57~DR13	0.00052
		A32~B39~C12~DR03	0.00012					A24~B57~DR13	0.00052
		A26~B39~C06~DR13	0.00012					A66~B49~DR08	0.00052
		A32~B27~C12~DR03	0.00012					A68~B53~DR16	0.00052
		A26~B27~C12~DR13	0.00012					A68~B55~DR07	0.00052
		A32~B39~C06~DR03	0.00012					A01~B39~DR15	0.00052
		A26~B39~C12~DR13	0.00012					A29~B52~DR13	0.00052
		A32~B27~C06~DR03	0.00012					A24~B15~DR10	0.00052
		A23~B44~C04~DR04	0.00012					A26~B49~DR12	0.00052
		A69~B51~C15~DR07	0.00012					A01~B14~DR03	0.00052
		A23~B51~C04~DR04	0.00012					A30~B18~DR16	0.00052
		A69~B44~C15~DR07	0.00012					A30~B41~DR03	0.00052
		A23~B44~C15~DR04	0.00012					A11~B08~DR09	0.00052
		A69~B51~C04~DR07	0.00012					A23~B35~DR03	0.00052
		A23~B51~C15~DR04	0.00012					A11~B08~DR12	0.00052
		A69~B44~C04~DR07	0.00012					A33~B58~DR15	0.00052
		A23~B44~C04~DR07	0.00012					A29~B14~DR15	0.00052
		A69~B51~C15~DR04	0.00012					A30~B39~DR16	0.00052
		A23~B51~C04~DR07	0.00012					A11~B55~DR16	0.00052
		A69~B44~C15~DR04	0.00012					A24~B27~DR08	0.00052
		A23~B44~C15~DR07	0.00012					A01~B08~DR12	0.00052
		A69~B51~C04~DR04	0.00012					A01~B48~DR14	0.00052
		A23~B51~C15~DR07	0.00012					A02~B54~DR11	0.00052
		A69~B44~C04~DR04	0.00012					A02~B41~DR16	0.00052
		A29~B40~C03~DR07	0.00012					A31~B35~DR16	0.00052
		A31~B44~C16~DR15	0.00012					A31~B27~DR16	0.00052
		A29~B44~C03~DR07	0.00012					A26~B38~DR16	0.00052
		A31~B40~C16~DR15	0.00012					A23~B50~DR11	0.00052
		A29~B40~C16~DR07	0.00012					A23~B41~DR12	0.00052
		A31~B44~C03~DR15	0.00012					A24~B54~DR11	0.00052
		A29~B44~C16~DR07	0.00012					A24~B42~DR01	0.00052
		A31~B40~C03~DR15	0.00012					A11~B56~DR14	0.00052
		A29~B40~C03~DR15	0.00012					A03~B44~DR14	0.00052
		A31~B44~C16~DR07	0.00012					A31~B07~DR03	0.00052
		A29~B44~C03~DR15	0.00012					A24~B42~DR03	0.00052
		A31~B40~C16~DR07	0.00012					A23~B41~DR07	0.00052
		A29~B40~C16~DR15	0.00012					A25~B35~DR07	0.00052
		A31~B44~C03~DR07	0.00012					A69~B38~DR03	0.00052
		A29~B44~C16~DR15	0.00012					A33~B37~DR11	0.00052
		A31~B40~C03~DR07	0.00012					A24~B38~DR03	0.00052
		A30~B37~C01~DR03	0.00012					A11~B54~DR01	0.00052
		A32~B55~C06~DR16	0.00012					A69~B27~DR14	0.00052
		A30~B55~C01~DR03	0.00012					A66~B35~DR09	0.00052
		A32~B37~C06~DR16	0.00012					A68~B40~DR03	0.00052
		A30~B37~C06~DR03	0.00012					A29~B57~DR04	0.00052
		A32~B55~C01~DR16	0.00012					A26~B38~DR09	0.00052
		A30~B55~C06~DR03	0.00012					A32~B44~DR10	0.00052
		A32~B37~C01~DR16	0.00012					A66~B08~DR14	0.00052
		A30~B37~C01~DR16	0.00012					A32~B55~DR12	0.00052
		A32~B55~C06~DR03	0.00012					A32~B08~DR14	0.00052
		A30~B55~C01~DR16	0.00012					A03~B15~DR12	0.00052
		A32~B37~C06~DR03	0.00012					A03~B48~DR03	0.00052
		A30~B37~C06~DR16	0.00012					A01~B38~DR16	0.00052
		A32~B55~C01~DR03	0.00012					A02~B13~DR08	0.00052
		A30~B55~C06~DR16	0.00012					A03~B15~DR08	0.00052
		A32~B37~C01~DR03	0.00012					A03~B57~DR01	0.00052
		A30~B18~C03~DR04	0.00012					A33~B14~DR12	0.00052
		A69~B55~C07~DR15	0.00012					A30~B38~DR13	0.00052
		A30~B55~C03~DR04	0.00012					A11~B49~DR08	0.00052
		A69~B18~C07~DR15	0.00012					A11~B40~DR03	0.00052
		A30~B18~C07~DR04	0.00012					A30~B40~DR09	0.00052
		A69~B55~C03~DR15	0.00012					A32~B57~DR16	0.00052
		A30~B55~C07~DR04	0.00012					A69~B55~DR04	0.00052
		A69~B18~C03~DR15	0.00012					A03~B19~DR13	0.00052
		A30~B18~C03~DR15	0.00012					A31~B35~DR10	0.00052
		A69~B55~C07~DR04	0.00012					A29~B18~DR10	0.00052
		A30~B55~C03~DR15	0.00012					A30~B13~DR12	0.00052
		A69~B18~C07~DR04	0.00012					A23~B27~DR07	0.00052
		A30~B18~C07~DR15	0.00012					A32~B40~DR04	0.00052
		A69~B55~C03~DR04	0.00012					A11~B37~DR14	0.00052
		A30~B55~C07~DR15	0.00012					A68~B37~DR13	0.00052
		A69~B18~C03~DR04	0.00012					A69~B41~DR11	0.00052

## Sheet: Renal Tx candidates haplotype.
Name	Frequency	Name	Frequency	Name	Frequency	Name	Frequency	Name	Frequency	Name	Frequency
A11~B35~C04	0.03482	A24~B35~C04~DR04	0.01681	A02~B35~C04~DR11~DQ03	0.02928	A24~B35~C04~DR04~DQ03~DP04	0.02652	A01~B08~DR03	0.01747	DR11~DQ03~DP04	0.12404
A02~B35~C04	0.03228	A01~B08~C07~DR03	0.01656	A24~B35~C04~DR04~DQ03	0.01958	A11~B35~C04~DR11~DQ03~DP04	0.01894	A02~B51~DR04	0.01487	DR04~DQ03~DP04	0.08201
A24~B35~C04	0.03107	A02~B35~C04~DR11	0.01573	A01~B08~C07~DR03~DQ02	0.01577	A32~B35~C04~DR13~DQ06~DP04	0.01515	A03~B35~DR04	0.01332	DR03~DQ02~DP04	0.06529
A23~B49~C07	0.02025	A11~B35~C04~DR11	0.01339	A01~B35~C04~DR11~DQ03	0.01577	A68~B52~C12~DR15~DQ06~DP04	0.01515	A02~B18~DR11	0.013	DR15~DQ06~DP04	0.05702
A01~B08~C07	0.01813	A33~B14~C08~DR01	0.01277	A24~B13~C06~DR07~DQ02	0.01351	A01~B08~C07~DR03~DQ02~DP04	0.01515	A24~B35~DR11	0.01287	DR13~DQ06~DP04	0.05286
A03~B07~C07	0.01739	A02~B35~C04~DR04	0.00993	A02~B49~C07~DR11~DQ03	0.01126	A02~B35~C04~DR04~DQ03~DP04	0.01515	A33~B14~DR01	0.01251	DR11~DQ03~DP02	0.03662
A02~B38~C12	0.01697	A23~B49~C07~DR11	0.00987	A02~B18~C07~DR11~DQ03	0.01126	A02~B35~C04~DR11~DQ03~DP03	0.01136	A30~B13~DR07	0.01117	DR07~DQ02~DP04	0.03409
A33~B14~C08	0.01668	A32~B35~C04~DR13	0.00982	A24~B08~C07~DR03~DQ02	0.00901	A02~B51~C12~DR11~DQ03~DP02	0.01136	A02~B51~DR11	0.01084	DR16~DQ05~DP04	0.03115
A02~B50~C06	0.01504	A02~B13~C06~DR07	0.00982	A33~B14~C08~DR01~DQ05	0.00901	A24~B51~C12~DR14~DQ05~DP02	0.01136	A02~B35~DR11	0.00913	DR14~DQ05~DP02	0.03046
A02~B07~C07	0.01497	A02~B18~C07~DR11	0.00902	A03~B50~C06~DR07~DQ02	0.00901	A02~B18~C12~DR11~DQ03~DP04	0.01136	A03~B35~DR11	0.00904	DR01~DQ05~DP04	0.02523
A32~B35~C04	0.01459	A03~B07~C07~DR15	0.0086	A68~B52~C12~DR15~DQ06	0.00901	A24~B08~C07~DR04~DQ02~DP04	0.00758	A03~B07~DR15	0.00874	DR15~DQ06~DP02	0.02457
A02~B18~C07	0.01458	A02~B50~C06~DR07	0.00757	A02~B13~C06~DR07~DQ02	0.00901	A24~B13~C01~DR07~DQ02~DP04	0.00758	A02~B35~DR04	0.0078	DR12~DQ03~DP04	0.02379
A24~B51~C14	0.01321	A02~B38~C12~DR13	0.00722	A11~B35~C04~DR11~DQ03	0.00901	A02~B35~C05~DR11~DQ03~DP04	0.00758	A11~B35~DR01	0.00734	DR01~DQ05~DP02	0.02345
A01~B35~C04	0.01246	A03~B35~C04~DR04	0.00704	A02~B35~C04~DR14~DQ05	0.00901	A01~B51~C12~DR16~DQ05~DP04	0.00758	A01~B51~DR11	0.00733	DR13~DQ06~DP02	0.02122
A30~B13~C06	0.01238	A01~B35~C04~DR11	0.00688	A02~B35~C04~DR07~DQ02	0.00901	A11~B35~C04~DR15~DQ06~DP17	0.00758	A01~B35~DR11	0.00714	DR11~DQ03~DP03	0.02081
A03~B51~C15	0.01146	A02~B51~C15~DR04	0.00688	A11~B35~C04~DR03~DQ02	0.00676	A01~B08~C07~DR03~DQ02~DP03	0.00758	A24~B35~DR03	0.00707	DR04~DQ03~DP02	0.02071
A01~B57~C06	0.01081	A24~B35~C04~DR15	0.00688	A02~B51~C15~DR04~DQ03	0.00676	A02~B35~C06~DR07~DQ03~DP17	0.00758	A23~B49~DR11	0.00681	DR14~DQ05~DP04	0.02034
A26~B38~C12	0.01055	A24~B13~C06~DR07	0.00688	A02~B35~C04~DR04~DQ03	0.00676	A02~B18~C07~DR03~DQ02~DP04	0.00758	A01~B15~DR13	0.00664	DR03~DQ02~DP03	0.01557
A02~B51~C15	0.01014	A03~B50~C06~DR07	0.00687	A03~B35~C12~DR04~DQ03	0.00676	A24~B35~C04~DR15~DQ05~DP05	0.00758	A02~B15~DR04	0.00651	DR11~DQ03~DP14	0.01481
A02~B15~C03	0.01008	A02~B07~C07~DR15	0.00613	A24~B18~C07~DR11~DQ03	0.00676	A01~B51~C14~DR13~DQ06~DP04	0.00758	A24~B35~DR04	0.00638	DR13~DQ06~DP13	0.01481
A03~B35~C04	0.00995	A02~B38~C12~DR11	0.00595	A24~B27~C01~DR04~DQ03	0.00676	A24~B27~C01~DR04~DQ03~DP03	0.00758	A02~B50~DR07	0.00635	DR04~DQ03~DP03	0.0121
A01~B37~C06	0.00982	A02~B35~C04~DR14	0.00589	A23~B49~C07~DR15~DQ06	0.00676	A33~B14~C08~DR01~DQ05~DP04	0.00758	A02~B07~DR15	0.00606	DR08~DQ03~DP04	0.01111
A03~B50~C06	0.00931	A02~B15~C03~DR04	0.00589	A24~B51~C15~DR14~DQ05	0.00676	A02~B44~C06~DR07~DQ02~DP04	0.00758	A02~B40~DR11	0.00569	DR07~DQ02~DP03	0.01111
A02~B44~C05	0.00848	A11~B35~C04~DR01	0.00574	A24~B51~C07~DR11~DQ03	0.00676	A24~B13~C06~DR15~DQ02~DP04	0.00758	A02~B35~DR14	0.00556	DR07~DQ03~DP02	0.01111
A68~B35~C04	0.00845	A68~B35~C04~DR13	0.00491	A32~B35~C04~DR13~DQ03	0.00676	A01~B44~C04~DR11~DQ03~DP02	0.00758	A01~B35~DR04	0.00555	DR07~DQ02~DP17	0.01035
A02~B51~C14	0.00806	A24~B07~C07~DR15	0.00491	A01~B18~C12~DR11~DQ03	0.00676	A24~B51~C06~DR11~DQ05~DP04	0.00758	A24~B18~DR11	0.00548	DR15~DQ05~DP02	0.01032
A24~B51~C16	0.00758	A02~B35~C04~DR13	0.00476	A01~B38~C12~DR03~DQ02	0.00676	A24~B51~C07~DR11~DQ03~DP04	0.00758	A03~B50~DR07	0.0053	DR12~DQ03~DP02	0.00954
A24~B52~C12	0.0072	A01~B52~C12~DR15	0.0046	A02~B52~C12~DR15~DQ06	0.00676	A23~B49~C07~DR11~DQ03~DP04	0.00758	A24~B35~DR14	0.00529	DR03~DQ02~DP17	0.00803
A02~B40~C03	0.00696	A23~B49~C07~DR04	0.00433	A01~B15~C07~DR13~DQ06	0.00676	A02~B41~C07~DR03~DQ02~DP04	0.00758	A11~B35~DR11	0.00514	DR15~DQ05~DP05	0.00741
A31~B35~C04	0.00684	A02~B49~C07~DR13	0.00424	A03~B35~C03~DR04~DQ03	0.00676	A11~B35~C04~DR07~DQ03~DP02	0.00758	A26~B08~DR03	0.00504	DR03~DQ02~DP23	0.00741
A01~B18~C12	0.00678	A24~B52~C12~DR15	0.00402	A02~B38~C12~DR13~DQ03	0.00676	A24~B35~C03~DR14~DQ05~DP04	0.00758	A23~B49~DR04	0.0049	DR04~DQ03~DP13	0.00741
A24~B08~C07	0.00668	A02~B50~C06~DR11	0.00393	A24~B35~C03~DR14~DQ05	0.00676	A23~B49~C07~DR04~DQ06~DP04	0.00758	A02~B51~DR13	0.00487	DR10~DQ05~DP02	0.00683
A02~B18~C12	0.00646	A11~B51~C04~DR04	0.00393	A02~B38~C12~DR04~DQ03	0.0045	A03~B51~C14~DR07~DQ06~DP03	0.00758	A02~B38~DR13	0.0048	DR15~DQ06~DP03	0.00654
A02~B27~C02	0.00645	A30~B13~C06~DR07	0.00393	A02~B40~C03~DR04~DQ03	0.0045	A26~B38~C16~DR13~DQ06~DP02	0.00758	A24~B52~DR15	0.00467	DR16~DQ05~DP02	0.00517
A24~B35~C07	0.00591	A01~B51~C01~DR11	0.00393	A26~B44~C14~DR04~DQ03	0.0045	A11~B40~C15~DR14~DQ05~DP02	0.00758	A02~B18~DR04	0.00456	DR13~DQ03~DP04	0.00504
A03~B18~C12	0.00591	A03~B38~C12~DR13	0.00393	A24~B07~C04~DR15~DQ06	0.0045	A24~B52~C12~DR15~DQ06~DP04	0.00758	A02~B44~DR04	0.00455	DR14~DQ05~DP03	0.00475
A01~B15~C07	0.00589	A32~B51~C15~DR04	0.00393	A30~B08~C07~DR03~DQ03	0.0045	A32~B37~C06~DR11~DQ03~DP02	0.00758	A03~B44~DR13	0.00446	DR15~DQ05~DP04	0.00449
A24~B13~C06	0.00589	A03~B35~C04~DR11	0.00393	A01~B13~C06~DR11~DQ03	0.0045	A30~B40~C03~DR11~DQ03~DP04	0.00758	A24~B51~DR14	0.00445	DR15~DQ06~DP17	0.00446
A01~B51~C14	0.00584	A01~B15~C07~DR13	0.00393	A02~B35~C12~DR13~DQ06	0.0045	A02~B18~C12~DR13~DQ06~DP04	0.00379	A02~B44~DR07	0.00445	DR16~DQ05~DP05	0.00442
A24~B18~C07	0.0056	A24~B50~C06~DR04	0.00393	A02~B50~C06~DR04~DQ03	0.0045	A02~B40~C03~DR11~DQ03~DP04	0.00379	A68~B35~DR13	0.00439	DR10~DQ05~DP04	0.00428
A24~B51~C15	0.00547	A01~B37~C06~DR14	0.00393	A26~B51~C02~DR04~DQ03	0.0045	A02~B18~C12~DR11~DQ03~DP02	0.00379	A25~B18~DR15	0.00439	DR11~DQ03~DP23	0.0037
A24~B15~C03	0.00546	A01~B57~C06~DR11	0.00393	A30~B13~C06~DR16~DQ05	0.0045	A26~B44~C14~DR03~DQ03~DP03	0.00379	A26~B38~DR13	0.00431	DR01~DQ05~DP11	0.0037
A02~B35~C12	0.00525	A26~B38~C12~DR13	0.00393	A24~B44~C16~DR11~DQ03	0.0045	A02~B49~C03~DR07~DQ02~DP14	0.00379	A24~B35~DR13	0.00423	DR04~DQ03~DP09	0.0037
A02~B41~C17	0.00524	A03~B35~C12~DR04	0.00393	A03~B44~C07~DR14~DQ05	0.0045	A30~B15~C07~DR11~DQ03~DP03	0.00379	A03~B44~DR04	0.00422	DR07~DQ02~DP11	0.0037
A01~B49~C07	0.00523	A24~B51~C15~DR14	0.00393	A26~B38~C12~DR14~DQ05	0.0045	A33~B52~C14~DR15~DQ06~DP04	0.00379	A24~B13~DR07	0.00417	DR16~DQ05~DP13	0.0037
A11~B52~C12	0.00523	A03~B51~C15~DR11	0.00393	A02~B18~C12~DR04~DQ03	0.0045	A26~B35~C06~DR01~DQ05~DP02	0.00379	A02~B44~DR11	0.00415	DR01~DQ05~DP01	0.0037
A02~B39~C12	0.005	A30~B08~C07~DR03	0.00393	A01~B40~C02~DR11~DQ03	0.0045	A32~B44~C04~DR10~DQ05~DP02	0.00379	A32~B35~DR11	0.00414	DR04~DQ04~DP02	0.0037
A01~B13~C06	0.00499	A02~B18~C12~DR04	0.00393	A11~B51~C16~DR11~DQ03	0.0045	A01~B40~C16~DR11~DQ03~DP04	0.00379	A23~B44~DR07	0.00413	DR09~DQ03~DP17	0.0037
A02~B44~C07	0.00495	A24~B18~C07~DR11	0.00393	A02~B44~C05~DR01~DQ05	0.0045	A11~B51~C02~DR11~DQ03~DP02	0.00379	A11~B35~DR14	0.00401	DR16~DQ05~DP17	0.0037
A24~B44~C02	0.00491	A24~B49~C07~DR04	0.00393	A30~B35~C12~DR14~DQ05	0.0045	A01~B18~C12~DR11~DQ03~DP04	0.00379	A02~B13~DR07	0.00395	DR04~DQ04~DP05	0.0037
A01~B51~C01	0.00491	A68~B52~C12~DR15	0.00393	A24~B07~C07~DR15~DQ06	0.0045	A68~B38~C07~DR16~DQ05~DP02	0.00379	A24~B51~DR11	0.00389	DR15~DQ06~DP30	0.0037
A24~B58~C07	0.00491	A23~B49~C07~DR15	0.00348	A25~B18~C12~DR15~DQ06	0.0045	A02~B35~C04~DR07~DQ02~DP02	0.00379	A24~B55~DR15	0.00384	DR04~DQ03~DP15	0.0037
A30~B08~C07	0.00469	A02~B18~C12~DR11	0.00338	A68~B35~C04~DR13~DQ06	0.0045	A32~B55~C03~DR12~DQ03~DP04	0.00379	A24~B49~DR11	0.0038	DR14~DQ05~DP105	0.0037
A01~B52~C12	0.00464	A03~B18~C12~DR11	0.00332	A33~B51~C14~DR11~DQ03	0.0045	A29~B35~C06~DR12~DQ03~DP04	0.00379	A32~B35~DR01	0.00373	DR16~DQ05~DP10	0.0037
A02~B44~C04	0.0045	A01~B18~C12~DR11	0.00305	A03~B18~C01~DR12~DQ05	0.0045	A24~B58~C07~DR03~DQ02~DP02	0.00379	A02~B27~DR04	0.00369	DR08~DQ04~DP02	0.0037
A24~B07~C07	0.00436	A02~B15~C03~DR07	0.00295	A30~B15~C06~DR12~DQ03	0.0045	A30~B35~C04~DR04~DQ03~DP04	0.00379	A02~B35~DR13	0.00351	DR10~DQ05~DP14	0.0037
A24~B49~C07	0.00408	A26~B39~C12~DR16	0.00295	A02~B07~C07~DR15~DQ05	0.0045	A30~B49~C07~DR04~DQ03~DP04	0.00379	A01~B13~DR07	0.00342	DR15~DQ05~DP13	0.0037
A11~B51~C04	0.004	A02~B51~C14~DR04	0.00295	A03~B07~C07~DR15~DQ06	0.0045	A26~B35~C12~DR01~DQ05~DP02	0.00379	A26~B35~DR04	0.00336	DR11~DQ03~DP51	0.0037
A68~B39~C12	0.00393	A02~B38~C12~DR04	0.00295	A32~B51~C15~DR11~DQ03	0.0045	A23~B40~C03~DR01~DQ05~DP04	0.00379	A02~B41~DR03	0.00329	DR08~DQ04~DP13	0.0037
A32~B13~C06	0.00393	A11~B35~C04~DR13	0.00295	A24~B38~C12~DR13~DQ06	0.0045	A32~B44~C04~DR08~DQ03~DP02	0.00379	A01~B57~DR07	0.00329	DR08~DQ03~DP13	0.0037
A24~B44~C16	0.00393	A24~B44~C16~DR11	0.00295	A02~B51~C12~DR16~DQ05	0.0045	A11~B40~C15~DR16~DQ03~DP04	0.00379	A29~B07~DR04	0.00328	DR16~DQ05~DP09	0.0037
A11~B40~C15	0.00393	A26~B44~C03~DR11	0.00295	A24~B35~C04~DR15~DQ05	0.0045	A24~B38~C12~DR07~DQ05~DP02	0.00379	A01~B18~DR11	0.00326	DR14~DQ05~DP06	0.0037
A03~B44~C07	0.00393	A69~B35~C04~DR11	0.00295	A02~B51~C14~DR13~DQ06	0.0045	A02~B27~C03~DR16~DQ03~DP05	0.00379	A24~B44~DR11	0.00326	DR08~DQ05~DP04	0.0037
A30~B49~C07	0.00393	A03~B07~C07~DR11	0.00295	A02~B18~C12~DR13~DQ06	0.0045	A26~B35~C02~DR13~DQ05~DP04	0.00379	A02~B51~DR15	0.00323	DR01~DQ05~DP17	0.0037
A33~B58~C03	0.00393	A01~B35~C04~DR15	0.00295	A01~B44~C04~DR07~DQ02	0.0045	A24~B35~C04~DR01~DQ05~DP02	0.00379	A11~B40~DR11	0.00322	DR15~DQ06~DP47	0.0037
A31~B44~C05	0.00393	A01~B37~C06~DR15	0.00295	A24~B51~C14~DR15~DQ06	0.0045	A32~B35~C04~DR01~DQ05~DP02	0.00379	A02~B38~DR11	0.00321	DR13~DQ06~DP131	0.0037
A69~B35~C12	0.00384	A02~B41~C17~DR13	0.00295	A26~B38~C12~DR13~DQ06	0.0045	A32~B44~C02~DR01~DQ05~DP02	0.00379	A02~B49~DR04	0.0032	DR13~DQ06~DP45	0.0037
A03~B55~C01	0.0038	A26~B44~C14~DR04	0.00295	A68~B40~C03~DR11~DQ06	0.0045	A11~B13~C04~DR11~DQ02~DP23	0.00379	A11~B35~DR04	0.00319	DR01~DQ05~DP03	0.00317
A23~B50~C06	0.00378	A68~B35~C03~DR03	0.00295	A11~B40~C15~DR14~DQ05	0.0045	A03~B48~C08~DR15~DQ06~DP04	0.00379	A24~B35~DR15	0.00314	DR13~DQ03~DP17	0.00308
A68~B55~C01	0.00373	A33~B58~C03~DR04	0.00295	A32~B37~C06~DR11~DQ03	0.0045	A32~B15~C15~DR11~DQ05~DP04	0.00379	A11~B40~DR04	0.00307	DR13~DQ03~DP05	0.00299
A02~B13~C06	0.0037	A03~B55~C01~DR13	0.00295	A02~B51~C07~DR03~DQ02	0.0045	A32~B18~C18~DR01~DQ03~DP11	0.00379	A24~B07~DR15	0.00297
A26~B49~C07	0.00366	A02~B35~C04~DR07	0.00295	A24~B07~C15~DR04~DQ03	0.0045	A01~B55~C07~DR13~DQ06~DP02	0.00379	A02~B44~DR03	0.00294
A32~B51~C15	0.00354	A24~B51~C16~DR13	0.00295	A03~B44~C04~DR04~DQ03	0.0026	A24~B15~C01~DR13~DQ06~DP04	0.00379	A02~B51~DR10	0.00284
A03~B13~C06	0.00349	A02~B41~C17~DR04	0.00295	A24~B15~C03~DR04~DQ03	0.0026	A11~B07~C12~DR15~DQ05~DP02	0.00379	A02~B35~DR07	0.00277
A01~B51~C16	0.00346	A24~B55~C01~DR04	0.00295	A11~B35~C04~DR01~DQ05	0.0026	A33~B40~C03~DR03~DQ02~DP04	0.00379	A02~B44~DR16	0.00274
A24~B38~C12	0.00343	A03~B51~C15~DR15	0.00295	A24~B35~C04~DR07~DQ03	0.0026	A02~B07~C15~DR16~DQ03~DP04	0.00379	A68~B40~DR14	0.00274
A24~B40~C15	0.00343	A68~B27~C02~DR04	0.00295	A03~B35~C04~DR11~DQ03	0.00225	A02~B51~C07~DR04~DQ05~DP04	0.00379	A31~B44~DR04	0.00274
A03~B35~C12	0.00338	A30~B13~C06~DR11	0.00295	A01~B52~C12~DR07~DQ02	0.00225	A23~B18~C07~DR14~DQ05~DP03	0.00379	A03~B08~DR03	0.00272
A23~B44~C04	0.00327	A24~B08~C07~DR03	0.00295	A24~B52~C15~DR01~DQ05	0.00225	A11~B52~C12~DR15~DQ06~DP03	0.00379	A24~B51~DR13	0.00269
A24~B50~C06	0.00325	A02~B57~C06~DR04	0.00295	A30~B49~C07~DR11~DQ03	0.00225	A01~B15~C07~DR03~DQ02~DP02	0.00379	A02~B38~DR15	0.00267
A03~B44~C04	0.00311	A02~B40~C03~DR11	0.00295	A30~B15~C03~DR07~DQ02	0.00225	A24~B18~C07~DR11~DQ03~DP04	0.00379	A24~B27~DR04	0.00266
A03~B38~C12	0.00295	A24~B51~C15~DR11	0.00295	A26~B35~C04~DR15~DQ06	0.00225	A01~B58~C07~DR04~DQ03~DP09	0.00379	A02~B35~DR08	0.0026
A26~B44~C14	0.00295	A01~B51~C16~DR11	0.00295	A24~B35~C04~DR15~DQ06	0.00225	A02~B15~C04~DR01~DQ05~DP04	0.00379	A01~B35~DR15	0.00259
A30~B38~C12	0.00295	A26~B38~C12~DR14	0.00295	A31~B44~C05~DR04~DQ02	0.00225	A29~B07~C15~DR08~DQ03~DP04	0.00379	A02~B15~DR13	0.00258
A02~B57~C06	0.00295	A24~B27~C01~DR04	0.00295	A01~B51~C07~DR04~DQ03	0.00225	A02~B38~C12~DR04~DQ03~DP02	0.00379	A03~B38~DR13	0.00254
A11~B14~C08	0.00295	A02~B44~C07~DR11	0.00292	A30~B07~C14~DR08~DQ04	0.00225	A29~B58~C07~DR04~DQ03~DP13	0.00379	A03~B07~DR04	0.00253
A25~B18~C12	0.00295	A02~B51~C16~DR11	0.00289	A23~B07~C15~DR10~DQ05	0.00225	A33~B35~C04~DR13~DQ03~DP04	0.00379	A26~B44~DR11	0.00252
A32~B37~C06	0.00295	A24~B51~C14~DR13	0.00288	A24~B49~C07~DR14~DQ05	0.00225	A24~B38~C14~DR13~DQ03~DP04	0.00379	A32~B35~DR13	0.00252
A11~B40~C03	0.00292	A24~B07~C07~DR03	0.0028	A23~B27~C02~DR03~DQ02	0.00225	A30~B51~C12~DR11~DQ06~DP04	0.00379	A01~B51~DR04	0.00251
A26~B44~C03	0.00291	A02~B44~C04~DR07	0.00271	A33~B50~C06~DR11~DQ03	0.00225	A02~B50~C16~DR03~DQ02~DP11	0.00379	A11~B51~DR04	0.00249
A26~B08~C07	0.00289	A24~B51~C14~DR14	0.00266	A02~B44~C04~DR07~DQ03	0.00225	A01~B15~C07~DR11~DQ06~DP04	0.00379	A02~B51~DR14	0.00248
A11~B18~C07	0.00279	A02~B51~C14~DR13	0.00258	A02~B44~C05~DR04~DQ02	0.00225	A30~B49~C07~DR13~DQ03~DP13	0.00379	A02~B35~DR16	0.00244
A03~B51~C16	0.00275	A03~B13~C06~DR04	0.00251	A11~B49~C07~DR11~DQ03	0.00225	A24~B07~C07~DR07~DQ06~DP02	0.00379	A01~B15~DR11	0.00238
A68~B44~C14	0.00273	A30~B49~C07~DR11	0.00247	A11~B49~C07~DR15~DQ05	0.00225	A26~B35~C15~DR16~DQ05~DP13	0.00379	A01~B52~DR15	0.00232
A68~B40~C03	0.00271	A01~B38~C12~DR03	0.00229	A24~B54~C01~DR11~DQ03	0.00225	A03~B07~C07~DR11~DQ03~DP04	0.00379	A32~B15~DR11	0.0023
A26~B39~C12	0.0027	A24~B35~C04~DR13	0.00211	A24~B51~C14~DR04~DQ04	0.00225	A02~B27~C02~DR01~DQ05~DP01	0.00379	A03~B51~DR13	0.00228
A02~B15~C07	0.00268	A11~B35~C04~DR07	0.00211	A33~B58~C03~DR16~DQ05	0.00225	A03~B55~C01~DR03~DQ04~DP02	0.00379	A31~B35~DR04	0.0022
A68~B52~C12	0.00263	A03~B08~C07~DR03	0.00207	A24~B42~C07~DR01~DQ02	0.00225	A30~B38~C03~DR08~DQ05~DP04	0.00379	A33~B35~DR13	0.00219
A68~B27~C02	0.00251	A01~B35~C04~DR04	0.00206	A23~B38~C16~DR16~DQ03	0.00225	A26~B35~C03~DR15~DQ05~DP04	0.00379	A11~B55~DR14	0.00219
A11~B51~C15	0.0025	A24~B35~C04~DR12	0.00196	A26~B51~C12~DR13~DQ05	0.00225	A11~B49~C07~DR03~DQ02~DP23	0.00379	A01~B49~DR13	0.00219
A24~B57~C06	0.00242	A02~B51~C02~DR04	0.00196	A01~B08~C07~DR15~DQ06	0.00225	A23~B40~C15~DR15~DQ06~DP02	0.00379	A01~B37~DR15	0.00219
A03~B27~C02	0.00241	A03~B08~C07~DR11	0.00196	A02~B54~C01~DR04~DQ03	0.00225	A02~B51~C02~DR15~DQ06~DP02	0.00379	A01~B57~DR16	0.00219
A26~B52~C12	0.00239	A02~B52~C12~DR07	0.00196	A02~B55~C03~DR14~DQ05	0.00225	A02~B08~C07~DR03~DQ02~DP17	0.00379	A31~B40~DR14	0.00219
A68~B35~C03	0.00237	A33~B44~C07~DR15	0.00196	A29~B41~C17~DR11~DQ03	0.00225	A30~B39~C07~DR13~DQ03~DP04	0.00379	A26~B27~DR13	0.00219
A01~B18~C07	0.00237	A24~B44~C02~DR16	0.00196	A01~B35~C02~DR03~DQ02	0.00225	A01~B57~C14~DR01~DQ03~DP04	0.00379	A68~B52~DR15	0.00219
A02~B55~C03	0.00236	A68~B39~C12~DR04	0.00196	A03~B49~C15~DR13~DQ06	0.00225	A32~B49~C14~DR04~DQ03~DP03	0.00379	A24~B40~DR15	0.00219
A24~B07~C15	0.00232	A01~B08~C06~DR03	0.00196	A02~B56~C04~DR04~DQ05	0.00225	A02~B44~C05~DR12~DQ03~DP04	0.00379	A02~B08~DR03	0.00219
A32~B38~C12	0.00225	A32~B13~C06~DR07	0.00196	A11~B15~C01~DR14~DQ03	0.00225	A11~B35~C04~DR07~DQ02~DP04	0.00379	A03~B35~DR07	0.00219
A02~B07~C12	0.0022	A02~B35~C03~DR16	0.00196	A03~B40~C15~DR08~DQ03	0.00225	A32~B57~C15~DR16~DQ03~DP17	0.00379	A24~B50~DR11	0.00219
A29~B35~C04	0.00217	A01~B49~C07~DR13	0.00196	A33~B44~C07~DR15~DQ06	0.00225	A03~B18~C12~DR11~DQ03~DP04	0.00379	A24~B50~DR15	0.00216
A03~B57~C06	0.00216	A32~B27~C01~DR11	0.00196	A31~B07~C07~DR03~DQ02	0.00225	A02~B07~C07~DR04~DQ02~DP02	0.00379	A33~B44~DR15	0.00216
A24~B44~C04	0.00216	A32~B40~C03~DR01	0.00196	A02~B07~C07~DR14~DQ05	0.00225	A24~B51~C15~DR03~DQ03~DP03	0.00379	A02~B55~DR11	0.00215
A01~B44~C16	0.00213	A03~B51~C15~DR13	0.00196	A26~B50~C06~DR04~DQ03	0.00225	A03~B40~C07~DR12~DQ03~DP04	0.00379	A24~B39~DR04	0.00213
A24~B39~C12	0.00213	A01~B15~C07~DR03	0.00196	A01~B51~C16~DR11~DQ03	0.00225	A11~B07~C07~DR13~DQ06~DP04	0.00379	A29~B35~DR13	0.00213
A01~B38~C12	0.00211	A01~B13~C06~DR13	0.00196	A02~B40~C04~DR08~DQ05	0.00225	A02~B14~C08~DR11~DQ03~DP17	0.00379	A11~B51~DR03	0.00211
A02~B35~C03	0.00211	A01~B57~C06~DR15	0.00196	A03~B35~C04~DR16~DQ04	0.00225	A11~B51~C15~DR03~DQ02~DP04	0.00379	A02~B07~DR01	0.0021
A03~B07~C04	0.00206	A32~B07~C07~DR11	0.00196	A24~B44~C04~DR03~DQ02	0.00225	A02~B38~C12~DR03~DQ02~DP45	0.00379	A23~B38~DR13	0.00209
A24~B55~C01	0.00204	A24~B35~C04~DR14	0.00196	A24~B51~C14~DR14~DQ05	0.00225	A30~B55~C07~DR04~DQ03~DP04	0.00379	A26~B51~DR11	0.00206
A11~B07~C07	0.00203	A30~B13~C06~DR16	0.00196	A01~B15~C01~DR11~DQ06	0.00225	A69~B18~C03~DR15~DQ06~DP03	0.00379	A33~B58~DR03	0.00204
A02~B35~C14	0.00202	A03~B07~C15~DR03	0.00196	A01~B35~C07~DR16~DQ05	0.00225	A68~B35~C05~DR04~DQ03~DP02	0.00379	A02~B38~DR04	0.00203
A26~B50~C06	0.00202	A24~B40~C03~DR15	0.00196	A03~B52~C12~DR13~DQ06	0.00225	A02~B07~C07~DR15~DQ05~DP02	0.00379	A24~B55~DR04	0.00202
A02~B51~C04	0.002	A02~B15~C03~DR15	0.00196	A24~B35~C01~DR07~DQ02	0.00225	A01~B15~C04~DR01~DQ05~DP03	0.00379	A03~B08~DR04	0.00202
A30~B07~C07	0.002	A02~B15~C07~DR13	0.00196	A03~B42~C15~DR03~DQ02	0.00225	A03~B49~C07~DR04~DQ04~DP05	0.00379	A02~B40~DR04	0.00197
A01~B14~C08	0.00198	A01~B15~C01~DR11	0.00196	A02~B27~C02~DR04~DQ03	0.00225	A24~B18~C07~DR16~DQ05~DP04	0.00379	A23~B49~DR14	0.00195
A01~B08~C06	0.00198	A11~B15~C08~DR15	0.00196	A02~B51~C02~DR04~DQ03	0.00225	A03~B19~C08~DR13~DQ02~DP04	0.00379	A33~B35~DR03	0.00195
A01~B35~C12	0.00198	A24~B58~C07~DR04	0.00196	A30~B35~C12~DR15~DQ05	0.00225	A11~B14~C04~DR03~DQ06~DP131	0.00379	A68~B35~DR11	0.00194
A02~B51~C02	0.00196	A23~B38~C12~DR11	0.00196	A24~B44~C02~DR01~DQ03	0.00225	A02~B38~C04~DR10~DQ05~DP04	0.00379	A03~B51~DR07	0.00193
A26~B18~C12	0.00196	A68~B40~C15~DR14	0.00196	A26~B15~C01~DR12~DQ05	0.00225	A24~B35~C12~DR03~DQ02~DP02	0.00379	A03~B35~DR01	0.00192
A02~B40~C15	0.00196	A23~B27~C02~DR11	0.00196	A03~B55~C01~DR13~DQ06	0.00225	A01~B52~C07~DR11~DQ03~DP14	0.00379	A03~B44~DR16	0.0019
A11~B40~C07	0.00196	A26~B15~C03~DR13	0.00196	A02~B44~C05~DR13~DQ06	0.00225	A03~B40~C03~DR04~DQ03~DP13	0.00379	A11~B35~DR03	0.00186
A02~B35~C06	0.00196	A03~B35~C03~DR04	0.00196	A68~B35~C03~DR08~DQ04	0.00225	A03~B50~C06~DR11~DQ03~DP04	0.00379	A02~B55~DR04	0.00185
A29~B55~C01	0.00196	A11~B18~C07~DR14	0.00196	A01~B08~C06~DR03~DQ02	0.00225	A01~B18~C12~DR12~DQ03~DP04	0.00379	A11~B44~DR11	0.00183
A01~B15~C01	0.00196	A02~B35~C12~DR03	0.00196	A24~B57~C06~DR13~DQ06	0.00225	A02~B14~C08~DR11~DQ03~DP14	0.00379	A03~B49~DR01	0.00183
A02~B41~C07	0.00196	A02~B27~C02~DR04	0.00196	A23~B13~C07~DR04~DQ03	0.00225	A24~B13~C07~DR15~DQ05~DP04	0.00379	A02~B15~DR07	0.00183
A24~B35~C06	0.00196	A24~B50~C06~DR15	0.00196	A30~B35~C06~DR11~DQ03	0.00225	A25~B39~C12~DR16~DQ05~DP04	0.00379	A24~B40~DR11	0.00181
A24~B40~C02	0.00196	A03~B07~C07~DR01	0.00196	A02~B39~C12~DR04~DQ03	0.00225	A01~B37~C04~DR16~DQ05~DP04	0.00379	A03~B07~DR11	0.00181
A30~B55~C03	0.00196	A11~B44~C16~DR04	0.00196	A02~B18~C07~DR13~DQ03	0.00225	A02~B15~C06~DR15~DQ06~DP04	0.00379	A23~B49~DR15	0.0018
A03~B44~C16	0.00196	A23~B49~C07~DR14	0.00196	A03~B07~C12~DR01~DQ05	0.00225	A30~B38~C03~DR12~DQ03~DP04	0.00379	A02~B44~DR12	0.00177
A11~B35~C01	0.00196	A24~B35~C12~DR07	0.00196	A69~B38~C12~DR03~DQ02	0.00225	A11~B51~C15~DR14~DQ05~DP17	0.00379	A03~B07~DR03	0.00177
A23~B35~C07	0.00196	A02~B52~C12~DR11	0.00196	A01~B15~C03~DR12~DQ06	0.00225	A24~B57~C18~DR15~DQ06~DP30	0.00379	A69~B35~DR11	0.00176
A02~B45~C16	0.00196	A02~B51~C15~DR11	0.00196	A03~B18~C12~DR11~DQ03	0.00225	A11~B51~C15~DR07~DQ02~DP04	0.00379	A30~B13~DR16	0.00173
A11~B44~C16	0.00196	A29~B07~C03~DR10	0.00196	A02~B35~C12~DR04~DQ03	0.00225	A03~B35~C03~DR16~DQ03~DP05	0.00379	A02~B35~DR15	0.0017
A68~B53~C04	0.00196	A02~B44~C05~DR12	0.00196	A32~B35~C16~DR12~DQ03	0.00225	A24~B27~C05~DR04~DQ05~DP02	0.00379	A01~B27~DR04	0.00169
A11~B55~C05	0.00196	A24~B39~C12~DR04	0.00196	A24~B15~C12~DR08~DQ03	0.00225	A26~B44~C14~DR04~DQ03~DP15	0.00379	A02~B49~DR13	0.00167
A24~B49~C06	0.00196	A03~B18~C07~DR16	0.00196	A11~B50~C06~DR01~DQ05	0.00225	A30~B35~C14~DR15~DQ06~DP04	0.00379	A24~B35~DR12	0.00166
A24~B27~C01	0.00196	A02~B55~C03~DR14	0.00196	A26~B44~C03~DR11~DQ03	0.00225	A03~B40~C04~DR11~DQ03~DP02	0.00379	A01~B58~DR13	0.00164
A02~B15~C04	0.00196	A24~B49~C06~DR07	0.00196	A26~B35~C04~DR04~DQ03	0.00225	A02~B18~C12~DR14~DQ03~DP04	0.00379	A32~B07~DR11	0.00164
A11~B40~C02	0.00196	A31~B44~C05~DR04	0.00196	A11~B27~C07~DR01~DQ03	0.00225	A68~B40~C15~DR04~DQ05~DP04	0.00379	A26~B52~DR03	0.00164
A03~B18~C01	0.00196	A31~B44~C05~DR03	0.00196	A32~B18~C01~DR11~DQ05	0.00225	A01~B37~C03~DR15~DQ06~DP04	0.00379	A11~B58~DR15	0.00164
A30~B51~C03	0.00196	A11~B44~C05~DR13	0.00196	A01~B37~C06~DR11~DQ03	0.00225	A30~B51~C06~DR08~DQ03~DP04	0.00379	A01~B38~DR14	0.00164
A30~B40~C03	0.00196	A01~B57~C06~DR07	0.00196	A23~B49~C07~DR04~DQ05	0.00225	A02~B07~C07~DR13~DQ06~DP04	0.00379	A32~B18~DR03	0.00164
A68~B08~C07	0.00196	A68~B40~C03~DR13	0.00196	A26~B38~C12~DR04~DQ03	0.00225	A02~B35~C12~DR14~DQ05~DP105	0.00379	A31~B15~DR15	0.00164
A23~B51~C16	0.00195	A31~B35~C04~DR15	0.00196	A24~B38~C12~DR03~DQ02	0.00225	A02~B40~C03~DR13~DQ03~DP04	0.00379	A25~B18~DR13	0.00164
A03~B40~C03	0.00191	A11~B18~C12~DR03	0.00196	A11~B40~C07~DR12~DQ03	0.00225	A31~B35~C08~DR15~DQ06~DP47	0.00379	A02~B27~DR01	0.00164
A68~B44~C05	0.00189	A24~B51~C14~DR12	0.00196	A11~B40~C15~DR12~DQ03	0.00225	A02~B50~C06~DR13~DQ02~DP04	0.00379	A24~B44~DR16	0.00164
A26~B35~C12	0.00186	A23~B44~C04~DR08	0.00196	A69~B35~C12~DR11~DQ02	0.00225	A11~B55~C01~DR14~DQ05~DP02	0.00379	A24~B58~DR04	0.00164
A03~B35~C03	0.00185	A26~B51~C16~DR13	0.00196	A23~B50~C04~DR07~DQ03	0.00225	A24~B44~C12~DR11~DQ03~DP04	0.00379	A11~B15~DR15	0.00164
A33~B44~C07	0.00179	A03~B44~C07~DR14	0.00196	A30~B53~C06~DR07~DQ02	0.00225	A03~B27~C02~DR16~DQ05~DP10	0.00379	A26~B50~DR11	0.00164
A01~B44~C04	0.00174	A11~B40~C02~DR11	0.00196	A02~B57~C03~DR04~DQ03	0.00225	A68~B40~C03~DR11~DQ03~DP14	0.00379	A24~B52~DR01	0.00164
A02~B52~C12	0.00173	A02~B18~C12~DR13	0.00196	A03~B07~C07~DR15~DQ05	0.00225	A01~B08~C07~DR08~DQ02~DP04	0.00379	A29~B07~DR10	0.00164
A11~B49~C07	0.00169	A24~B35~C03~DR14	0.00196	A02~B44~C07~DR11~DQ06	0.00225	A01~B44~C04~DR07~DQ04~DP02	0.00379	A68~B40~DR13	0.00164
A24~B18~C12	0.00169	A25~B18~C12~DR15	0.00196	A11~B51~C16~DR01~DQ05	0.00225	A01~B52~C16~DR15~DQ06~DP04	0.00379	A26~B38~DR14	0.00164
A02~B51~C16	0.00166	A03~B18~C01~DR12	0.00196	A02~B51~C07~DR12~DQ03	0.00225	A30~B35~C07~DR07~DQ06~DP17	0.00379	A24~B15~DR12	0.00164
A24~B41~C17	0.00164	A11~B40~C07~DR12	0.00196	A66~B35~C04~DR09~DQ03	0.00225	A02~B44~C05~DR01~DQ05~DP02	0.00379	A01~B35~DR16	0.00164
A29~B07~C03	0.00161	A01~B51~C12~DR16	0.00196	A03~B27~C02~DR04~DQ06	0.00225	A11~B35~C04~DR10~DQ05~DP04	0.00379	A02~B50~DR01	0.00163
A02~B49~C07	0.0016	A30~B51~C03~DR08	0.00196	A03~B27~C02~DR13~DQ06	0.00225	A31~B35~C04~DR03~DQ02~DP14	0.00379	A11~B51~DR13	0.00162
A32~B55~C03	0.00157	A02~B41~C07~DR03	0.00196	A26~B57~C06~DR10~DQ05	0.00225	A03~B44~C07~DR14~DQ05~DP04	0.00379	A01~B37~DR16	0.00162
A01~B27~C01	0.00153	A11~B14~C08~DR03	0.00196	A26~B52~C12~DR01~DQ05	0.00225	A24~B50~C06~DR07~DQ02~DP04	0.00379	A03~B51~DR11	0.00158
A03~B49~C07	0.00151	A11~B40~C15~DR14	0.00196	A01~B44~C05~DR03~DQ02	0.00225	A29~B35~C04~DR11~DQ05~DP04	0.00379	A23~B15~DR11	0.00156
A32~B40~C03	0.00148	A32~B37~C06~DR11	0.00196	A02~B57~C06~DR15~DQ06	0.00225	A68~B18~C07~DR10~DQ03~DP04	0.00379	A11~B18~DR03	0.00155
A32~B27~C01	0.00142	A02~B44~C05~DR01	0.00193	A24~B41~C17~DR08~DQ03	0.00225	A02~B51~C15~DR15~DQ06~DP02	0.00379	A32~B13~DR07	0.00153
A26~B27~C02	0.00141	A24~B38~C12~DR14	0.00191	A26~B35~C01~DR01~DQ05	0.00225	A03~B07~C07~DR15~DQ06~DP04	0.00379	A02~B35~DR01	0.00149
A29~B40~C03	0.00133	A03~B18~C07~DR03	0.00174	A32~B44~C05~DR10~DQ05	0.00225	A01~B13~C06~DR12~DQ03~DP02	0.00379	A24~B07~DR04	0.00149
A26~B51~C16	0.00133	A30~B35~C12~DR15	0.00172	A02~B35~C04~DR10~DQ05	0.00225	A30~B35~C12~DR11~DQ03~DP04	0.00379	A01~B15~DR03	0.00148
A24~B44~C05	0.00131	A24~B35~C12~DR11	0.00169	A02~B18~C12~DR11~DQ03	0.00225	A11~B15~C03~DR01~DQ05~DP02	0.00379	A68~B44~DR15	0.00148
A30~B57~C06	0.00129	A26~B49~C07~DR04	0.00166	A68~B38~C07~DR11~DQ03	0.00225	A03~B13~C03~DR04~DQ02~DP04	0.00379	A03~B44~DR11	0.00148
A33~B35~C04	0.00125	A01~B51~C14~DR03	0.00164	A32~B55~C03~DR12~DQ03	0.00225	A01~B37~C06~DR14~DQ05~DP02	0.00379	A02~B39~DR16	0.00148
A02~B15~C12	0.00125	A03~B35~C04~DR16	0.00153	A29~B35~C01~DR12~DQ03	0.00225	A24~B51~C14~DR12~DQ03~DP04	0.00379	A01~B38~DR03	0.00146
A68~B51~C14	0.00125	A24~B51~C16~DR11	0.00152	A24~B58~C07~DR15~DQ06	0.00225	A01~B07~C12~DR03~DQ05~DP13	0.00379	A03~B18~DR13	0.00146
A30~B35~C12	0.00125	A30~B49~C07~DR04	0.00146	A11~B35~C04~DR15~DQ06	0.00225	A03~B38~C07~DR15~DQ02~DP04	0.00379	A26~B51~DR16	0.00145
A33~B51~C14	0.00124	A03~B51~C14~DR13	0.00142	A30~B35~C04~DR04~DQ06	0.00225	A02~B58~C07~DR11~DQ05~DP04	0.00379	A24~B44~DR04	0.00145
A02~B55~C01	0.00123	A26~B38~C12~DR04	0.00129	A30~B49~C07~DR04~DQ06	0.00225	A33~B18~C03~DR01~DQ03~DP04	0.00379	A02~B39~DR04	0.00145
A24~B44~C07	0.00119	A03~B35~C12~DR11	0.00126	A26~B35~C12~DR01~DQ05	0.00225	A03~B35~C12~DR04~DQ05~DP04	0.00379	A30~B49~DR11	0.00143
A01~B41~C17	0.00119	A24~B51~C14~DR15	0.00122	A01~B52~C12~DR11~DQ03	0.00225	A32~B51~C12~DR14~DQ03~DP04	0.00379	A02~B07~DR13	0.00142
A33~B07~C07	0.00115	A30~B35~C12~DR14	0.00122	A23~B44~C03~DR08~DQ03	0.00225	A32~B37~C06~DR13~DQ06~DP04	0.00379	A02~B51~DR16	0.00142
A68~B40~C15	0.00113	A03~B44~C04~DR07	0.00122	A32~B40~C04~DR01~DQ05	0.00225	A11~B44~C04~DR13~DQ06~DP13	0.00379	A24~B49~DR04	0.0014
A23~B51~C15	0.00113	A01~B51~C14~DR13	0.0012	A11~B40~C12~DR16~DQ03	0.00225	A68~B35~C05~DR13~DQ06~DP13	0.00379	A03~B27~DR11	0.0014
A02~B51~C03	0.0011	A11~B52~C12~DR15	0.0012	A24~B38~C15~DR07~DQ05	0.00225	A03~B08~C15~DR11~DQ03~DP51	0.00379	A23~B07~DR15	0.00139
A26~B15~C07	0.0011	A02~B07~C07~DR03	0.00113	A02~B27~C02~DR13~DQ03	0.00225	A01~B58~C07~DR08~DQ04~DP13	0.00379	A03~B18~DR11	0.00137
A24~B51~C12	0.00108	A02~B35~C04~DR01	0.00112	A26~B35~C03~DR16~DQ05	0.00225	A24~B18~C16~DR16~DQ05~DP09	0.00379	A02~B41~DR07	0.00136
A26~B35~C15	0.00108	A11~B51~C14~DR13	0.00109	A32~B44~C02~DR01~DQ05	0.00225	A32~B51~C12~DR13~DQ06~DP13	0.00379	A02~B44~DR14	0.00136
A69~B35~C04	0.00107	A03~B18~C12~DR07	0.00106	A11~B35~C04~DR07~DQ02	0.00225	A24~B50~C06~DR13~DQ02~DP02	0.00379	A30~B35~DR15	0.00133
A68~B35~C05	0.00105	A33~B14~C08~DR11	0.00105	A02~B48~C07~DR15~DQ06	0.00225	A02~B18~C02~DR15~DQ06~DP04	0.00379	A30~B08~DR03	0.00133
A23~B38~C12	0.00104	A02~B35~C04~DR12	0.00105	A03~B18~C08~DR03~DQ02	0.00225	A25~B40~C12~DR03~DQ02~DP23	0.00379	A02~B18~DR16	0.00133
A01~B15~C03	0.00103	A24~B50~C06~DR07	0.00105	A11~B44~C07~DR11~DQ03	0.00225	A02~B38~C12~DR04~DQ06~DP04	0.00379	A24~B41~DR07	0.00132
A02~B44~C16	0.00103	A26~B35~C04~DR04	0.00105	A32~B15~C15~DR11~DQ05	0.00225	A02~B55~C01~DR13~DQ03~DP04	0.00379	A02~B14~DR01	0.00132
A03~B44~C05	0.00102	A24~B38~C12~DR07	0.00105	A32~B18~C18~DR01~DQ03	0.00225	A68~B44~C14~DR15~DQ03~DP04	0.00379	A23~B49~DR13	0.00131
A31~B35~C14	0.00102	A24~B51~C16~DR14	0.00104	A24~B55~C01~DR13~DQ06	0.00225	A68~B40~C03~DR13~DQ06~DP02	0.00379	A32~B15~DR13	0.0013
A24~B35~C15	0.001	A01~B08~C07~DR01	0.00102	A31~B51~C14~DR01~DQ05	0.00225	A02~B51~C04~DR14~DQ05~DP06	0.00379	A11~B49~DR15	0.00129
A24~B57~C07	0.001	A24~B51~C14~DR11	0.00102	A11~B07~C12~DR15~DQ05	0.00225	A02~B57~C06~DR04~DQ03~DP04	0.00379	A02~B18~DR15	0.00129
A03~B40~C04	0.001	A02~B18~C07~DR14	0.00102	A68~B27~C16~DR13~DQ06	0.00225	A24~B15~C03~DR12~DQ03~DP13	0.00379	A01~B49~DR11	0.00128
A24~B35~C03	0.001	A02~B44~C05~DR03	0.00101	A33~B40~C03~DR03~DQ02	0.00225	A24~B44~C07~DR08~DQ03~DP02	0.00379	A02~B50~DR03	0.00128
A03~B35~C15	0.00099	A11~B35~C07~DR11	0.00101	A02~B07~C07~DR16~DQ05	0.00225	A02~B18~C07~DR09~DQ03~DP17	0.00379	A24~B55~DR03	0.00127
A02~B51~C12	0.00099	A02~B44~C04~DR11	0.00101	A03~B57~C06~DR01~DQ05	0.00225	A02~B44~C07~DR11~DQ03~DP03	0.00379	A02~B35~DR03	0.00127
A23~B15~C03	0.00099	A11~B35~C04~DR03	0.00099	A01~B51~C12~DR13~DQ06	0.00225	A02~B49~C07~DR13~DQ06~DP02	0.00379	A03~B50~DR03	0.00125
A02~B44~C03	0.00098	A01~B44~C16~DR09	0.00098	A11~B52~C14~DR15~DQ06	0.00225	A11~B49~C07~DR11~DQ03~DP02	0.00379	A32~B52~DR04	0.00124
A31~B51~C02	0.00098	A31~B18~C07~DR15	0.00098	A32~B35~C04~DR03~DQ02	0.00225			A31~B35~DR15	0.00123
A31~B13~C04	0.00098	A02~B18~C07~DR04	0.00098	A01~B58~C07~DR04~DQ03	0.00225			A02~B18~DR07	0.00123
A66~B49~C17	0.00098	A02~B51~C02~DR15	0.00098	A02~B15~C04~DR01~DQ05	0.00225			A68~B38~DR04	0.00122
A68~B55~C16	0.00098	A01~B40~C03~DR04	0.00098	A33~B14~C08~DR12~DQ03	0.00225			A30~B35~DR01	0.00122
A01~B27~C06	0.00098	A68~B35~C04~DR04	0.00098	A02~B14~C08~DR11~DQ03	0.00225			A01~B35~DR03	0.00122
A01~B41~C07	0.00098	A24~B44~C02~DR01	0.00098	A32~B51~C15~DR04~DQ04	0.00225			A24~B51~DR12	0.00121
A02~B44~C15	0.00098	A31~B13~C04~DR15	0.00098	A29~B07~C15~DR08~DQ03	0.00225			A11~B14~DR01	0.00121
A32~B27~C06	0.00098	A24~B13~C07~DR15	0.00098	A29~B58~C07~DR04~DQ03	0.00225			A03~B35~DR13	0.00119
A34~B27~C15	0.00098	A68~B18~C12~DR04	0.00098	A33~B35~C04~DR13~DQ03	0.00225			A29~B58~DR04	0.00117
A68~B15~C07	0.00098	A11~B51~C14~DR14	0.00098	A30~B51~C14~DR11~DQ03	0.00225			A01~B52~DR11	0.00117
A01~B44~C14	0.00098	A02~B35~C14~DR04	0.00098	A24~B51~C14~DR13~DQ06	0.00225			A02~B52~DR14	0.00116
A01~B18~C06	0.00098	A02~B51~C04~DR14	0.00098	A02~B44~C16~DR07~DQ02	0.00225			A01~B27~DR11	0.00116
A68~B35~C06	0.00098	A11~B07~C07~DR15	0.00098	A02~B50~C06~DR03~DQ02	0.00225			A01~B40~DR11	0.00114
A31~B55~C03	0.00098	A11~B40~C03~DR04	0.00098	A24~B51~C12~DR14~DQ05	0.00225			A11~B51~DR07	0.00114
A26~B55~C16	0.00098	A68~B55~C16~DR04	0.00098	A26~B35~C12~DR16~DQ05	0.00225			A01~B13~DR13	0.00113
A31~B35~C03	0.00098	A68~B37~C06~DR11	0.00098	A03~B07~C07~DR11~DQ03	0.00225			A33~B14~DR03	0.00112
A31~B15~C01	0.00098	A68~B08~C07~DR03	0.00098	A01~B49~C07~DR08~DQ06	0.00225			A01~B41~DR04	0.00112
A69~B52~C14	0.00098	A01~B27~C06~DR07	0.00098	A11~B49~C07~DR13~DQ03	0.00225			A26~B51~DR04	0.00111
A24~B18~C15	0.00098	A01~B41~C07~DR11	0.00098	A02~B27~C02~DR01~DQ05	0.00225			A32~B35~DR04	0.0011
A26~B40~C03	0.00098	A32~B35~C06~DR11	0.00098	A03~B55~C01~DR04~DQ04	0.00225			A24~B44~DR08	0.0011
A02~B39~C07	0.00098	A02~B15~C12~DR07	0.00098	A30~B38~C03~DR08~DQ05	0.00225			A02~B40~DR15	0.0011
A66~B39~C07	0.00098	A02~B15~C07~DR11	0.00098	A26~B44~C03~DR15~DQ05	0.00225			A01~B58~DR11	0.0011
A03~B38~C03	0.00098	A32~B13~C06~DR14	0.00098	A11~B40~C15~DR03~DQ02	0.00225			A30~B40~DR11	0.0011
A01~B15~C06	0.00098	A23~B51~C16~DR01	0.00098	A02~B51~C02~DR15~DQ06	0.00225			A02~B58~DR04	0.0011
A31~B15~C08	0.00098	A02~B44~C04~DR04	0.00098	A02~B39~C07~DR13~DQ02	0.00225			A11~B55~DR04	0.0011
A31~B37~C06	0.00098	A02~B44~C15~DR04	0.00098	A01~B57~C14~DR01~DQ03	0.00225			A66~B41~DR13	0.0011
A23~B35~C12	0.00098	A24~B44~C04~DR13	0.00098	A24~B51~C06~DR11~DQ05	0.00225			A32~B27~DR09	0.0011
A26~B13~C04	0.00098	A24~B44~C15~DR04	0.00098	A30~B40~C03~DR09~DQ03	0.00225			A68~B55~DR08	0.0011
A30~B38~C06	0.00098	A01~B38~C12~DR13	0.00098	A32~B49~C14~DR04~DQ03	0.00225			A32~B41~DR11	0.0011
A26~B15~C08	0.00098	A34~B27~C16~DR07	0.00098	A23~B44~C05~DR12~DQ03	0.00225			A11~B44~DR13	0.0011
A11~B15~C08	0.00098	A03~B07~C07~DR10	0.00098	A02~B41~C07~DR03~DQ02	0.00225			A11~B15~DR03	0.0011
A02~B51~C06	0.00098	A26~B49~C07~DR01	0.00098	A24~B57~C06~DR16~DQ05	0.00225			A26~B48~DR04	0.0011
A23~B38~C04	0.00098	A01~B44~C14~DR14	0.00098	A03~B07~C07~DR13~DQ06	0.00225			A32~B40~DR10	0.0011
A02~B44~C01	0.00098	A11~B51~C15~DR13	0.00098	A11~B51~C15~DR03~DQ02	0.00225			A01~B44~DR08	0.0011
A33~B15~C07	0.00098	A26~B52~C12~DR03	0.00098	A30~B18~C07~DR15~DQ06	0.00225			A33~B14~DR07	0.0011
A29~B35~C12	0.00098	A29~B55~C01~DR15	0.00098	A69~B55~C03~DR04~DQ03	0.00225			A30~B53~DR07	0.0011
A31~B40~C07	0.00098	A68~B35~C06~DR16	0.00098	A68~B35~C04~DR11~DQ03	0.00225			A68~B53~DR03	0.0011
A29~B44~C02	0.00098	A24~B55~C03~DR15	0.00098	A68~B44~C05~DR04~DQ03	0.00225			A68~B35~DR01	0.0011
A31~B51~C01	0.00098	A31~B41~C17~DR01	0.00098	A11~B15~C04~DR01~DQ05	0.00225			A03~B40~DR01	0.0011
A01~B35~C02	0.00098	A01~B51~C14~DR11	0.00098	A03~B49~C07~DR04~DQ05	0.00225			A25~B44~DR15	0.0011
A29~B27~C02	0.00098	A26~B51~C07~DR14	0.00098	A24~B18~C07~DR16~DQ04	0.00225			A30~B39~DR13	0.0011
A31~B48~C08	0.00098	A26~B55~C16~DR04	0.00098	A03~B19~C08~DR13~DQ06	0.00225			A32~B40~DR01	0.0011
A02~B48~C08	0.00098	A31~B07~C07~DR04	0.00098	A11~B14~C04~DR03~DQ02	0.00225			A11~B40~DR14	0.0011
A23~B07~C12	0.00098	A31~B35~C03~DR04	0.00098	A11~B40~C04~DR07~DQ03	0.00225			A02~B52~DR01	0.0011
A32~B51~C12	0.00098	A23~B50~C06~DR07	0.00098	A03~B50~C06~DR03~DQ02	0.00225			A26~B27~DR07	0.0011
A24~B18~C08	0.00098	A23~B44~C07~DR03	0.00098	A32~B14~C08~DR01~DQ05	0.00225			A26~B27~DR01	0.0011
A23~B56~C01	0.00098	A02~B15~C12~DR08	0.00098	A24~B13~C07~DR15~DQ05	0.00225			A32~B51~DR13	0.0011
A69~B51~C15	0.00098	A68~B35~C05~DR03	0.00098	A25~B39~C12~DR16~DQ05	0.00225			A03~B35~DR08	0.0011
A33~B35~C07	0.00098	A31~B15~C01~DR15	0.00098	A23~B40~C03~DR11~DQ03	0.00225			A23~B08~DR13	0.0011
A30~B44~C16	0.00098	A01~B08~C07~DR15	0.00098	A02~B37~C06~DR16~DQ05	0.00225			A32~B35~DR16	0.0011
A31~B44~C16	0.00098	A69~B52~C14~DR01	0.00098	A02~B38~C03~DR15~DQ06	0.00225			A26~B18~DR04	0.0011
A02~B35~C02	0.00098	A24~B08~C07~DR07	0.00098	A24~B57~C18~DR15~DQ06	0.00225			A29~B38~DR07	0.0011
A35~B55~C07	0.00098	A24~B35~C07~DR14	0.00098	A11~B51~C15~DR07~DQ02	0.00225			A68~B39~DR16	0.0011
A32~B18~C05	0.00098	A02~B35~C07~DR14	0.00098	A24~B27~C05~DR16~DQ05	0.00225			A26~B39~DR16	0.0011
A68~B35~C01	0.00098	A03~B44~C07~DR16	0.00098	A68~B40~C15~DR14~DQ05	0.00225			A68~B35~DR03	0.0011
A23~B57~C18	0.00098	A01~B35~C12~DR12	0.00098	A01~B51~C06~DR15~DQ06	0.00225			A69~B52~DR01	0.0011
A29~B07~C15	0.00098	A01~B35~C12~DR15	0.00098	A30~B37~C03~DR08~DQ03	0.00225			A01~B57~DR15	0.0011
A01~B58~C15	0.00098	A30~B35~C14~DR16	0.00098	A23~B49~C07~DR13~DQ06	0.00225			A02~B39~DR08	0.0011
A66~B38~C12	0.00098	A24~B18~C07~DR13	0.00098	A31~B35~C08~DR15~DQ03	0.00225			A30~B38~DR08	0.0011
A33~B58~C12	0.00098	A26~B40~C03~DR09	0.00098	A11~B55~C01~DR14~DQ05	0.00225			A24~B40~DR16	0.0011
A02~B14~C07	0.00098	A02~B39~C07~DR13	0.00098	A32~B35~C04~DR16~DQ05	0.00225			A24~B55~DR14	0.0011
A24~B48~C02	0.00098	A66~B39~C07~DR08	0.00098	A01~B08~C07~DR08~DQ04	0.00225			A11~B18~DR14	0.0011
A24~B51~C08	0.00098	A02~B40~C15~DR08	0.00098	A30~B35~C07~DR15~DQ06	0.00225			A30~B51~DR09	0.0011
A02~B55~C14	0.00098	A02~B40~C04~DR08	0.00098	A31~B35~C04~DR10~DQ05	0.00225			A24~B58~DR08	0.0011
A25~B18~C01	0.00098	A01~B18~C07~DR08	0.00098	A24~B50~C06~DR07~DQ02	0.00225			A03~B18~DR16	0.0011
A66~B49~C07	0.00098	A01~B35~C04~DR03	0.00098	A29~B18~C07~DR10~DQ05	0.00225			A30~B07~DR08	0.0011
A03~B35~C01	0.00098	A03~B38~C03~DR03	0.00098	A02~B51~C15~DR15~DQ06	0.00225			A24~B07~DR10	0.0011
A11~B39~C06	0.00098	A03~B51~C15~DR03	0.00098	A30~B35~C12~DR12~DQ03	0.00225			A24~B55~DR13	0.0011
A03~B07~C18	0.00098	A02~B51~C04~DR07	0.00098	A24~B52~C12~DR12~DQ03	0.00225			A02~B57~DR10	0.0011
A03~B27~C15	0.00098	A68~B35~C04~DR08	0.00098	A33~B58~C03~DR01~DQ05	0.00225			A03~B07~DR08	0.0011
A31~B18~C03	0.00098	A33~B35~C04~DR13	0.00098	A32~B51~C12~DR14~DQ05	0.00225			A24~B42~DR04	0.0011
A23~B51~C05	0.00098	A68~B44~C14~DR12	0.00098	A32~B37~C06~DR13~DQ06	0.00225			A23~B41~DR07	0.0011
A11~B18~C08	0.00098	A32~B55~C03~DR13	0.00098	A24~B35~C05~DR11~DQ03	0.00225			A11~B27~DR11	0.0011
A30~B18~C12	0.00098	A24~B35~C06~DR12	0.00098	A11~B44~C05~DR13~DQ06	0.00225			A32~B18~DR01	0.0011
A69~B58~C07	0.00098	A03~B35~C07~DR12	0.00098	A03~B08~C15~DR11~DQ03	0.00225			A30~B18~DR15	0.0011
A30~B41~C17	0.00098	A31~B15~C08~DR11	0.00098	A01~B58~C07~DR08~DQ04	0.00225			A11~B14~DR03	0.0011
A26~B07~C04	0.00098	A30~B08~C07~DR11	0.00098	A01~B51~C16~DR16~DQ05	0.00225			A32~B37~DR11	0.0011
A33~B27~C02	0.00098	A26~B50~C06~DR14	0.00098	A24~B18~C12~DR16~DQ05	0.00225			A03~B44~DR15	0.0011
A24~B54~C01	0.00098	A01~B35~C06~DR14	0.00098	A32~B51~C16~DR13~DQ06	0.00225			A23~B44~DR08	0.0011
A26~B51~C02	0.00098	A23~B35~C12~DR04	0.00098	A02~B40~C02~DR03~DQ02	0.00225			A03~B40~DR08	0.0011
A24~B42~C07	0.00098	A24~B18~C12~DR13	0.00098	A68~B44~C14~DR04~DQ03	0.00225			A03~B40~DR14	0.0011
A02~B54~C01	0.00098	A11~B52~C12~DR10	0.00098	A30~B40~C03~DR13~DQ03	0.00225			A26~B35~DR01	0.0011
A11~B56~C01	0.00098	A30~B38~C12~DR08	0.00098	A02~B51~C06~DR04~DQ05	0.00225			A26~B07~DR15	0.0011
A01~B15~C12	0.00098	A01~B14~C08~DR11	0.00098	A02~B57~C04~DR14~DQ03	0.00225			A03~B35~DR12	0.0011
A03~B42~C15	0.00098	A31~B35~C14~DR07	0.00098	A24~B15~C03~DR12~DQ03	0.00225			A01~B18~DR16	0.00109
A26~B15~C01	0.00098	A02~B07~C07~DR12	0.00098	A24~B44~C07~DR08~DQ03	0.00225			A03~B49~DR03	0.00109
A01~B15~C04	0.00098	A02~B39~C12~DR12	0.00098	A11~B37~C06~DR14~DQ05	0.00225			A23~B35~DR14	0.00108
A24~B13~C03	0.00098	A02~B07~C12~DR15	0.00098	A02~B55~C01~DR04~DQ06	0.00225			A68~B37~DR11	0.00107
A32~B35~C16	0.00098	A24~B35~C15~DR04	0.00098	A11~B18~C12~DR12~DQ03	0.00225			A24~B51~DR04	0.00107
A30~B53~C04	0.00098	A11~B15~C04~DR04	0.00098	A24~B15~C03~DR03~DQ02	0.00225			A11~B57~DR07	0.00107
A26~B51~C15	0.00098	A11~B35~C04~DR15	0.00098	A23~B18~C07~DR04~DQ03	0.00225			A32~B51~DR04	0.00106
A66~B51~C07	0.00098	A24~B50~C06~DR11	0.00098	A11~B41~C07~DR03~DQ03	0.00225			A11~B55~DR11	0.00106
A26~B35~C01	0.00098	A23~B38~C04~DR13	0.00098	A03~B40~C04~DR11~DQ03	0.00225			A68~B27~DR04	0.00105
A02~B35~C05	0.00098	A24~B40~C02~DR16	0.00098	A03~B44~C04~DR07~DQ03	0.00191			A23~B51~DR01	0.00105
A68~B51~C07	0.00098	A02~B55~C01~DR07	0.00098	A11~B15~C03~DR01~DQ05	0.00191			A32~B35~DR12	0.00104
A29~B35~C01	0.00098	A24~B44~C07~DR03	0.00098					A33~B58~DR04	0.00104
A32~B49~C07	0.00098	A33~B15~C07~DR11	0.00098					A01~B37~DR14	0.00103
A03~B48~C08	0.00098	A11~B35~C12~DR15	0.00098					A02~B51~DR07	0.00103
A32~B15~C18	0.00098	A29~B51~C15~DR14	0.00098					A68~B08~DR03	0.00103
A32~B18~C15	0.00098	A31~B40~C07~DR14	0.00098					A02~B07~DR03	0.00103
A23~B18~C07	0.00098	A68~B39~C12~DR13	0.00098					A24~B07~DR12	0.00102
A29~B58~C07	0.00098	A29~B44~C02~DR16	0.00098					A23~B35~DR15	0.00102
A69~B18~C07	0.00098	A01~B44~C16~DR04	0.00098					A29~B58~DR03	0.00102
A03~B19~C04	0.00098	A03~B51~C16~DR04	0.00098					A03~B51~DR15	0.00101
A32~B14~C08	0.00098	A03~B44~C16~DR04	0.00098					A02~B48~DR11	0.00101
A24~B57~C18	0.00098	A23~B35~C04~DR01	0.00098					A01~B18~DR04	0.001
A24~B27~C05	0.00098	A31~B51~C01~DR13	0.00098					A31~B51~DR01	0.001
A30~B35~C08	0.00098	A30~B35~C06~DR15	0.00098					A11~B35~DR13	0.00099
A29~B18~C07	0.00098	A26~B27~C02~DR13	0.00098					A29~B35~DR12	0.00098
A25~B40~C02	0.00098	A29~B27~C02~DR08	0.00098					A11~B38~DR07	0.00098
A24~B58~C06	0.00098	A29~B35~C04~DR13	0.00098					A02~B55~DR16	0.00097
A26~B51~C07	0.00086	A11~B35~C01~DR01	0.00098					A24~B13~DR15	0.00097
A29~B41~C17	0.00077	A03~B50~C06~DR01	0.00098					A33~B58~DR13	0.00096
A33~B52~C12	0.00074	A02~B18~C07~DR16	0.00098					A03~B15~DR13	0.00095
A33~B40~C03	0.00071	A31~B48~C08~DR12	0.00098					A32~B52~DR15	0.00095
A32~B51~C16	0.0007	A03~B07~C07~DR13	0.00098					A11~B07~DR15	0.00094
A26~B35~C03	0.00059	A24~B15~C03~DR13	0.00098					A24~B52~DR13	0.00094
A02~B49~C12	0.00027	A23~B07~C12~DR15	0.00098					A11~B35~DR16	0.00093
		A01~B18~C06~DR04	0.00098					A01~B35~DR14	0.00092
		A68~B35~C04~DR11	0.00098					A24~B44~DR13	0.00092
		A23~B35~C07~DR13	0.00098					A30~B13~DR14	0.00091
		A68~B15~C07~DR11	0.00098					A02~B15~DR01	0.00091
		A24~B18~C08~DR11	0.00098					A24~B38~DR04	0.00091
		A26~B08~C07~DR03	0.00098					A68~B51~DR07	0.0009
		A24~B58~C06~DR08	0.00098					A01~B15~DR04	0.0009
		A33~B07~C07~DR11	0.00098					A68~B39~DR04	0.00089
		A24~B39~C12~DR11	0.00098					A03~B44~DR07	0.00089
		A24~B49~C07~DR11	0.00098					A33~B35~DR15	0.00089
		A23~B56~C01~DR04	0.00098					A24~B35~DR07	0.00087
		A24~B51~C02~DR04	0.00098					A32~B14~DR01	0.00087
		A24~B27~C02~DR04	0.00098					A31~B35~DR11	0.00086
		A02~B45~C16~DR13	0.00098					A32~B27~DR11	0.00086
		A01~B44~C07~DR04	0.00098					A01~B57~DR04	0.00085
		A26~B18~C12~DR11	0.00098					A24~B44~DR15	0.00083
		A26~B35~C04~DR11	0.00098					A03~B51~DR04	0.00083
		A01~B57~C06~DR16	0.00098					A24~B18~DR13	0.00082
		A01~B15~C06~DR16	0.00098					A02~B18~DR14	0.00082
		A33~B35~C07~DR13	0.00098					A03~B38~DR04	0.00082
		A30~B44~C16~DR11	0.00098					A02~B35~DR12	0.00081
		A03~B40~C03~DR01	0.00098					A02~B41~DR13	0.00081
		A31~B51~C16~DR01	0.00098					A01~B37~DR11	0.00081
		A11~B49~C07~DR15	0.00098					A24~B57~DR04	0.00079
		A68~B51~C14~DR07	0.00098					A11~B40~DR12	0.00079
		A01~B49~C07~DR11	0.00098					A11~B38~DR14	0.00078
		A02~B44~C01~DR14	0.00098					A02~B57~DR04	0.00078
		A68~B55~C01~DR16	0.00098					A23~B44~DR03	0.00078
		A31~B37~C06~DR10	0.00098					A68~B51~DR16	0.00078
		A24~B35~C02~DR16	0.00098					A33~B58~DR01	0.00078
		A02~B27~C02~DR16	0.00098					A32~B51~DR14	0.00077
		A35~B55~C07~DR07	0.00098					A23~B35~DR04	0.00077
		A68~B53~C04~DR03	0.00098					A01~B07~DR13	0.00077
		A24~B57~C06~DR03	0.00098					A03~B27~DR16	0.00077
		A32~B18~C05~DR04	0.00098					A30~B35~DR04	0.00077
		A24~B44~C07~DR16	0.00098					A03~B50~DR13	0.00076
		A24~B44~C02~DR14	0.00098					A30~B49~DR04	0.00075
		A02~B50~C06~DR03	0.00098					A02~B27~DR13	0.00075
		A02~B51~C03~DR13	0.00098					A23~B44~DR04	0.00074
		A24~B52~C15~DR01	0.00098					A68~B51~DR04	0.00074
		A03~B44~C05~DR01	0.00098					A01~B41~DR07	0.00074
		A24~B51~C14~DR01	0.00098					A33~B58~DR16	0.00074
		A01~B27~C02~DR11	0.00098					A01~B41~DR13	0.00074
		A24~B13~C06~DR03	0.00098					A01~B51~DR03	0.00073
		A68~B35~C01~DR10	0.00098					A31~B51~DR11	0.00073
		A03~B51~C15~DR01	0.00098					A25~B18~DR07	0.00073
		A02~B27~C02~DR09	0.00098					A03~B07~DR13	0.00073
		A11~B14~C08~DR01	0.00098					A24~B07~DR03	0.00072
		A26~B57~C18~DR01	0.00098					A68~B44~DR04	0.00071
		A29~B35~C04~DR01	0.00098					A24~B15~DR04	0.00071
		A01~B50~C06~DR15	0.00098					A29~B41~DR11	0.00071
		A01~B58~C15~DR11	0.00098					A24~B52~DR07	0.00071
		A02~B44~C05~DR04	0.00098					A23~B51~DR15	0.0007
		A11~B55~C05~DR11	0.00098					A03~B51~DR01	0.0007
		A25~B18~C12~DR13	0.00098					A11~B51~DR15	0.0007
		A66~B38~C12~DR04	0.00098					A01~B15~DR14	0.00069
		A33~B58~C12~DR11	0.00098					A02~B15~DR08	0.00069
		A11~B51~C01~DR03	0.00098					A03~B07~DR01	0.00069
		A02~B14~C07~DR01	0.00098					A30~B13~DR11	0.00069
		A24~B48~C08~DR11	0.00098					A30~B35~DR14	0.00068
		A11~B55~C05~DR14	0.00098					A02~B50~DR04	0.00068
		A02~B55~C14~DR15	0.00098					A11~B13~DR01	0.00067
		A02~B51~C06~DR07	0.00098					A03~B39~DR13	0.00067
		A68~B44~C04~DR15	0.00098					A11~B35~DR10	0.00067
		A02~B51~C01~DR10	0.00098					A02~B38~DR10	0.00067
		A25~B18~C04~DR15	0.00098					A29~B13~DR07	0.00066
		A24~B44~C16~DR15	0.00098					A24~B38~DR11	0.00066
		A02~B45~C16~DR12	0.00098					A23~B50~DR07	0.00065
		A02~B38~C12~DR16	0.00098					A01~B41~DR11	0.00065
		A68~B44~C14~DR07	0.00098					A01~B08~DR01	0.00065
		A03~B57~C06~DR13	0.00098					A33~B14~DR11	0.00065
		A24~B57~C06~DR13	0.00098					A03~B51~DR03	0.00064
		A01~B08~C07~DR07	0.00098					A24~B50~DR07	0.00063
		A66~B49~C05~DR08	0.00098					A30~B13~DR15	0.00063
		A02~B53~C04~DR16	0.00098					A68~B39~DR13	0.00063
		A26~B50~C06~DR11	0.00098					A30~B15~DR12	0.00062
		A24~B07~C15~DR10	0.00098					A23~B13~DR07	0.00062
		A24~B40~C15~DR11	0.00098					A26~B13~DR14	0.00062
		A01~B41~C17~DR03	0.00098					A11~B35~DR15	0.00062
		A02~B44~C03~DR11	0.00098					A01~B38~DR13	0.00062
		A01~B44~C04~DR01	0.00098					A01~B44~DR01	0.00061
		A68~B55~C01~DR07	0.00098					A11~B27~DR15	0.00061
		A01~B39~C06~DR15	0.00098					A02~B07~DR16	0.00061
		A03~B07~C18~DR04	0.00098					A03~B55~DR13	0.00061
		A03~B39~C12~DR08	0.00098					A29~B50~DR13	0.00061
		A02~B35~C12~DR11	0.00098					A26~B38~DR11	0.00061
		A03~B35~C04~DR08	0.00098					A24~B41~DR11	0.00061
		A03~B27~C15~DR11	0.00098					A03~B08~DR11	0.00059
		A31~B18~C03~DR04	0.00098					A24~B50~DR04	0.00059
		A29~B52~C12~DR13	0.00098					A26~B35~DR13	0.00059
		A24~B55~C01~DR13	0.00098					A02~B14~DR14	0.00058
		A24~B40~C02~DR10	0.00098					A03~B35~DR15	0.00058
		A26~B35~C15~DR04	0.00098					A01~B08~DR07	0.00058
		A23~B49~C07~DR13	0.00098					A23~B50~DR03	0.00058
		A01~B07~C07~DR01	0.00098					A24~B50~DR12	0.00057
		A26~B49~C07~DR12	0.00098					A32~B38~DR11	0.00056
		A01~B14~C08~DR03	0.00098					A26~B15~DR13	0.00056
		A23~B51~C05~DR11	0.00098					A02~B49~DR11	0.00056
		A33~B14~C08~DR03	0.00098					A02~B38~DR16	0.00056
		A23~B51~C15~DR15	0.00098					A01~B14~DR16	0.00055
		A30~B18~C08~DR16	0.00098					A01~B08~DR11	0.00055
		A02~B48~C08~DR11	0.00098					A23~B44~DR11	0.00055
		A24~B57~C07~DR10	0.00098					A24~B07~DR01	0.00055
		A24~B18~C15~DR07	0.00098					A33~B27~DR14	0.00055
		A23~B35~C07~DR04	0.00098					A26~B14~DR13	0.00055
		A69~B35~C12~DR13	0.00098					A32~B39~DR04	0.00055
		A69~B58~C07~DR08	0.00098					A31~B27~DR08	0.00055
		A01~B51~C01~DR10	0.00098					A01~B39~DR14	0.00055
		A26~B40~C15~DR03	0.00098					A68~B58~DR15	0.00055
		A33~B14~C08~DR14	0.00098					A03~B46~DR14	0.00055
		A11~B39~C12~DR10	0.00098					A02~B46~DR09	0.00055
		A02~B35~C12~DR04	0.00098					A33~B14~DR15	0.00055
		A30~B41~C17~DR08	0.00098					A33~B14~DR14	0.00055
		A26~B07~C04~DR15	0.00098					A33~B50~DR04	0.00055
		A33~B50~C06~DR03	0.00098					A33~B49~DR04	0.00055
		A24~B54~C01~DR11	0.00098					A66~B41~DR07	0.00055
		A26~B51~C02~DR16	0.00098					A03~B40~DR12	0.00055
		A02~B42~C07~DR01	0.00098					A11~B50~DR03	0.00055
		A23~B51~C16~DR16	0.00098					A24~B50~DR03	0.00055
		A02~B54~C01~DR04	0.00098					A36~B38~DR04	0.00055
		A02~B55~C01~DR04	0.00098					A24~B27~DR03	0.00055
		A29~B41~C17~DR11	0.00098					A33~B51~DR13	0.00055
		A01~B35~C02~DR03	0.00098					A33~B44~DR13	0.00055
		A02~B56~C01~DR14	0.00098					A29~B13~DR10	0.00055
		A03~B40~C15~DR08	0.00098					A11~B49~DR13	0.00055
		A31~B07~C07~DR03	0.00098					A30~B35~DR08	0.00055
		A03~B44~C04~DR04	0.00098					A24~B55~DR10	0.00055
		A24~B15~C03~DR03	0.00098					A23~B56~DR15	0.00055
		A24~B44~C04~DR03	0.00098					A01~B51~DR13	0.00055
		A01~B35~C07~DR16	0.00098					A01~B51~DR08	0.00055
		A03~B52~C01~DR13	0.00098					A68~B44~DR07	0.00055
		A24~B42~C15~DR04	0.00098					A68~B04~DR07	0.00055
		A26~B15~C01~DR12	0.00098					A69~B35~DR13	0.00055
		A11~B35~C04~DR08	0.00098					A69~B15~DR11	0.00055
		A02~B07~C12~DR13	0.00098					A31~B38~DR14	0.00055
		A69~B38~C12~DR03	0.00098					A01~B50~DR15	0.00055
		A01~B15~C03~DR12	0.00098					A26~B58~DR08	0.00055
		A03~B07~C04~DR11	0.00098					A03~B14~DR08	0.00055
		A32~B35~C16~DR12	0.00098					A69~B51~DR10	0.00055
		A24~B15~C12~DR08	0.00098					A26~B40~DR10	0.00055
		A11~B18~C07~DR01	0.00098					A32~B13~DR15	0.00055
		A33~B37~C06~DR11	0.00098					A01~B15~DR09	0.00055
		A30~B53~C04~DR07	0.00098					A26~B54~DR03	0.00055
		A30~B57~C06~DR12	0.00098					A03~B58~DR08	0.00055
		A66~B51~C07~DR09	0.00098					A33~B27~DR11	0.00055
		A26~B57~C06~DR10	0.00098					A68~B52~DR11	0.00055
		A26~B52~C12~DR01	0.00098					A02~B50~DR10	0.00055
		A33~B51~C14~DR15	0.00098					A29~B44~DR15	0.00055
		A24~B44~C05~DR08	0.00098					A30~B53~DR03	0.00055
		A26~B35~C01~DR01	0.00098					A24~B40~DR09	0.00055
		A32~B44~C05~DR10	0.00098					A33~B14~DR16	0.00055
		A02~B35~C05~DR11	0.00098					A74~B42~DR03	0.00055
		A68~B51~C07~DR16	0.00098					A29~B44~DR11	0.00055
		A32~B55~C03~DR12	0.00098					A24~B55~DR08	0.00055
		A29~B35~C01~DR12	0.00098					A26~B44~DR01	0.00055
		A11~B58~C07~DR03	0.00098					A03~B37~DR12	0.00055
		A26~B35~C12~DR01	0.00098					A11~B49~DR09	0.00055
		A01~B52~C12~DR11	0.00098					A11~B46~DR09	0.00055
		A11~B40~C15~DR16	0.00098					A68~B15~DR09	0.00055
		A32~B44~C02~DR01	0.00098					A02~B37~DR10	0.00055
		A02~B48~C08~DR15	0.00098					A68~B52~DR04	0.00055
		A31~B51~C14~DR01	0.00098					A31~B08~DR03	0.00055
		A11~B07~C12~DR15	0.00098					A29~B57~DR07	0.00055
		A33~B40~C03~DR03	0.00098					A01~B49~DR07	0.00055
		A02~B07~C07~DR16	0.00098					A29~B49~DR01	0.00055
		A23~B18~C07~DR14	0.00098					A25~B52~DR15	0.00055
		A03~B57~C06~DR01	0.00098					A32~B41~DR04	0.00055
		A01~B58~C07~DR04	0.00098					A68~B55~DR13	0.00055
		A02~B15~C04~DR01	0.00098					A26~B56~DR01	0.00055
		A29~B07~C15~DR08	0.00098					A01~B07~DR08	0.00055
		A29~B58~C07~DR04	0.00098					A29~B55~DR15	0.00055
		A30~B38~C12~DR11	0.00098					A03~B37~DR10	0.00055
		A02~B44~C16~DR03	0.00098					A01~B52~DR07	0.00055
		A26~B35~C12~DR16	0.00098					A24~B14~DR01	0.00055
		A11~B49~C07~DR08	0.00098					A31~B13~DR15	0.00055
		A02~B27~C02~DR01	0.00098					A66~B49~DR15	0.00055
		A11~B57~C06~DR01	0.00098					A01~B27~DR07	0.00055
		A11~B40~C15~DR03	0.00098					A32~B13~DR16	0.00055
		A30~B40~C03~DR11	0.00098					A32~B39~DR03	0.00055
		A30~B40~C03~DR09	0.00098					A34~B44~DR07	0.00055
		A32~B51~C14~DR11	0.00098					A03~B07~DR10	0.00055
		A32~B57~C06~DR16	0.00098					A26~B49~DR01	0.00055
		A68~B44~C05~DR04	0.00098					A26~B55~DR15	0.00055
		A01~B15~C04~DR01	0.00098					A24~B41~DR15	0.00055
		A03~B19~C04~DR13	0.00098					A31~B41~DR01	0.00055
		A24~B38~C04~DR10	0.00098					A26~B15~DR14	0.00055
		A11~B40~C03~DR07	0.00098					A26~B55~DR04	0.00055
		A01~B18~C12~DR12	0.00098					A68~B13~DR03	0.00055
		A32~B14~C08~DR01	0.00098					A24~B08~DR07	0.00055
		A25~B39~C12~DR16	0.00098					A03~B14~DR11	0.00055
		A01~B37~C06~DR16	0.00098					A26~B40~DR09	0.00055
		A30~B38~C06~DR12	0.00098					A01~B18~DR08	0.00055
		A24~B57~C18~DR15	0.00098					A03~B38~DR03	0.00055
		A11~B51~C15~DR07	0.00098					A68~B44~DR08	0.00055
		A24~B27~C05~DR16	0.00098					A68~B35~DR08	0.00055
		A24~B40~C03~DR14	0.00098					A68~B55~DR12	0.00055
		A30~B35~C08~DR04	0.00098					A32~B55~DR13	0.00055
		A11~B55~C01~DR14	0.00098					A31~B37~DR14	0.00055
		A03~B27~C02~DR16	0.00098					A30~B57~DR11	0.00055
		A68~B40~C03~DR11	0.00098					A26~B50~DR14	0.00055
		A01~B44~C04~DR08	0.00098					A26~B13~DR12	0.00055
		A30~B35~C07~DR15	0.00098					A11~B15~DR13	0.00055
		A31~B35~C04~DR10	0.00098					A11~B52~DR10	0.00055
		A29~B18~C07~DR10	0.00098					A31~B35~DR07	0.00055
		A11~B15~C03~DR01	0.00098					A31~B13~DR07	0.00055
		A33~B58~C03~DR01	0.00098					A02~B39~DR12	0.00055
		A32~B51~C12~DR14	0.00098					A33~B41~DR11	0.00055
		A32~B37~C06~DR13	0.00098					A33~B15~DR11	0.00055
		A01~B58~C07~DR08	0.00098					A29~B51~DR15	0.00055
		A24~B18~C16~DR16	0.00098					A01~B49~DR10	0.00055
		A32~B51~C16~DR13	0.00098					A30~B55~DR10	0.00055
		A02~B40~C02~DR03	0.00098					A29~B44~DR16	0.00055
		A68~B44~C14~DR15	0.00098					A33~B52~DR15	0.00055
		A02~B40~C03~DR13	0.00098					A29~B27~DR08	0.00055
		A26~B13~C04~DR12	0.00098					A31~B48~DR12	0.00055
		A26~B38~C12~DR07	0.00092					A30~B51~DR07	0.00055
		A33~B14~C08~DR12	0.00091					A23~B53~DR13	0.00055
		A24~B51~C16~DR15	0.00045					A23~B55~DR11	0.00055
		A03~B13~C06~DR16	0.00044					A02~B54~DR08	0.00055
		A02~B40~C15~DR15	0.00025					A02~B54~DR15	0.00055
		A66~B49~C17~DR15	0.00025					A01~B58~DR03	0.00055
		A02~B49~C15~DR15	0.00025					A30~B07~DR03	0.00055
		A66~B40~C17~DR15	0.00025					A01~B14~DR12	0.00055
		A02~B40~C17~DR15	0.00025					A30~B51~DR11	0.00055
		A66~B49~C15~DR15	0.00025					A32~B48~DR08	0.00055
		A02~B49~C17~DR15	0.00025					A11~B13~DR13	0.00055
		A66~B40~C15~DR15	0.00025					A24~B14~DR10	0.00055
		A01~B49~C03~DR10	0.00025					A66~B40~DR11	0.00055
		A30~B55~C07~DR10	0.00025					A11~B37~DR09	0.00055
		A01~B55~C03~DR10	0.00025					A11~B52~DR07	0.00055
		A30~B49~C07~DR10	0.00025					A33~B07~DR11	0.00055
		A01~B49~C07~DR10	0.00025					A24~B39~DR11	0.00055
		A30~B55~C03~DR10	0.00025					A01~B08~DR04	0.00055
		A01~B55~C07~DR10	0.00025					A23~B56~DR04	0.00055
		A30~B49~C03~DR10	0.00025					A02~B45~DR13	0.00055
		A01~B07~C07~DR04	0.00025					A69~B51~DR04	0.00055
		A30~B51~C14~DR08	0.00025					A30~B44~DR11	0.00055
		A01~B51~C07~DR04	0.00025					A31~B40~DR07	0.00055
		A30~B07~C14~DR08	0.00025					A26~B38~DR07	0.00055
		A01~B07~C14~DR04	0.00025					A24~B51~DR16	0.00055
		A30~B51~C07~DR08	0.00025					A31~B37~DR10	0.00055
		A01~B51~C14~DR04	0.00025					A35~B44~DR07	0.00055
		A30~B07~C07~DR08	0.00025					A11~B55~DR07	0.00055
		A01~B07~C07~DR08	0.00025					A03~B13~DR16	0.00055
		A30~B51~C14~DR04	0.00025					A68~B13~DR10	0.00055
		A01~B51~C07~DR08	0.00025					A02~B27~DR09	0.00055
		A30~B07~C14~DR04	0.00025					A23~B57~DR01	0.00055
		A01~B07~C14~DR08	0.00025					A66~B38~DR04	0.00055
		A30~B51~C07~DR04	0.00025					A24~B48~DR04	0.00055
		A01~B51~C14~DR08	0.00025					A02~B45~DR12	0.00055
		A30~B07~C07~DR04	0.00025					A30~B51~DR08	0.00055
		A32~B15~C15~DR01	0.00025					A24~B57~DR15	0.00055
		A32~B18~C18~DR11	0.00025					A03~B57~DR13	0.00055
		A32~B15~C18~DR01	0.00025					A24~B57~DR13	0.00055
		A32~B18~C15~DR11	0.00025					A66~B49~DR08	0.00055
		A32~B15~C15~DR11	0.00025					A02~B53~DR16	0.00055
		A32~B18~C18~DR01	0.00025					A68~B55~DR07	0.00055
		A32~B15~C18~DR11	0.00025					A01~B39~DR15	0.00055
		A32~B18~C15~DR01	0.00025					A29~B52~DR13	0.00055
		A24~B15~C03~DR08	0.00025					A24~B15~DR10	0.00055
		A24~B44~C07~DR12	0.00025					A26~B49~DR12	0.00055
		A24~B15~C07~DR08	0.00025					A01~B14~DR03	0.00055
		A24~B44~C03~DR12	0.00025					A30~B18~DR16	0.00055
		A24~B15~C03~DR12	0.00025					A69~B58~DR08	0.00055
		A24~B44~C07~DR08	0.00025					A30~B41~DR08	0.00055
		A24~B15~C07~DR12	0.00025					A01~B15~DR08	0.00055
		A24~B44~C03~DR08	0.00025					A23~B35~DR03	0.00055
		A03~B50~C06~DR03	0.00022					A11~B08~DR12	0.00055
		A26~B27~C06~DR03	0.00012					A33~B58~DR15	0.00055
		A32~B39~C12~DR13	0.00012					A30~B39~DR16	0.00055
		A26~B39~C06~DR03	0.00012					A11~B55~DR16	0.00055
		A32~B27~C12~DR13	0.00012					A24~B27~DR08	0.00055
		A26~B27~C12~DR03	0.00012					A30~B08~DR12	0.00055
		A32~B39~C06~DR13	0.00012					A01~B48~DR14	0.00055
		A26~B39~C12~DR03	0.00012					A02~B54~DR11	0.00055
		A32~B27~C06~DR13	0.00012					A02~B41~DR16	0.00055
		A26~B27~C06~DR13	0.00012					A26~B38~DR16	0.00055
		A32~B39~C12~DR03	0.00012					A23~B41~DR12	0.00055
		A26~B39~C06~DR13	0.00012					A24~B54~DR11	0.00055
		A32~B27~C12~DR03	0.00012					A11~B56~DR14	0.00055
		A26~B27~C12~DR13	0.00012					A31~B07~DR03	0.00055
		A32~B39~C06~DR03	0.00012					A69~B38~DR03	0.00055
		A26~B39~C12~DR13	0.00012					A33~B37~DR11	0.00055
		A32~B27~C06~DR03	0.00012					A11~B54~DR13	0.00055
		A23~B44~C04~DR04	0.00012					A69~B27~DR14	0.00055
		A69~B51~C15~DR07	0.00012					A66~B51~DR09	0.00055
		A23~B51~C04~DR04	0.00012					A02~B40~DR03	0.00055
		A69~B44~C15~DR07	0.00012					A68~B40~DR03	0.00055
		A23~B44~C15~DR04	0.00012					A26~B57~DR10	0.00055
		A69~B51~C04~DR07	0.00012					A26~B39~DR09	0.00055
		A23~B51~C15~DR04	0.00012					A32~B44~DR10	0.00055
		A69~B44~C04~DR07	0.00012					A66~B08~DR14	0.00055
		A23~B44~C04~DR07	0.00012					A32~B55~DR12	0.00055
		A69~B51~C15~DR04	0.00012					A32~B08~DR14	0.00055
		A23~B51~C04~DR07	0.00012					A03~B48~DR03	0.00055
		A69~B44~C15~DR04	0.00012					A01~B38~DR16	0.00055
		A23~B44~C15~DR07	0.00012					A01~B58~DR01	0.00055
		A69~B51~C04~DR04	0.00012					A02~B13~DR08	0.00055
		A23~B51~C15~DR07	0.00012					A03~B57~DR01	0.00055
		A69~B44~C04~DR04	0.00012					A30~B38~DR13	0.00055
		A29~B40~C03~DR07	0.00012					A11~B49~DR08	0.00055
		A31~B44~C16~DR15	0.00012					A11~B40~DR03	0.00055
		A29~B44~C03~DR07	0.00012					A24~B57~DR01	0.00055
		A31~B40~C16~DR15	0.00012					A30~B40~DR09	0.00055
		A29~B40~C16~DR07	0.00012					A32~B57~DR16	0.00055
		A31~B44~C03~DR15	0.00012					A69~B55~DR04	0.00055
		A29~B44~C16~DR07	0.00012					A03~B19~DR13	0.00055
		A31~B40~C03~DR15	0.00012					A11~B18~DR12	0.00055
		A29~B40~C03~DR15	0.00012					A31~B35~DR10	0.00055
		A31~B44~C16~DR07	0.00012					A29~B18~DR10	0.00055
		A29~B44~C03~DR15	0.00012					A30~B13~DR12	0.00055
		A31~B40~C16~DR07	0.00012					A11~B27~DR13	0.00055
		A29~B40~C16~DR15	0.00012					A31~B35~DR16	0.00055
		A31~B44~C03~DR07	0.00012					A32~B37~DR13	0.00055
		A29~B44~C16~DR15	0.00012					A69~B41~DR11	0.00055
		A31~B40~C03~DR07	0.00012					A68~B51~DR13	0.00055
		A30~B18~C03~DR04	0.00012					A26~B18~DR15	0.00055
		A69~B55~C07~DR15	0.00012					A30~B49~DR01	0.00055
		A30~B55~C03~DR04	0.00012					A24~B27~DR16	0.00054
		A69~B18~C07~DR15	0.00012					A02~B58~DR14	0.00051
		A30~B18~C07~DR04	0.00012					A24~B51~DR01	0.00051
		A69~B55~C03~DR15	0.00012					A33~B58~DR11	0.00051
		A30~B55~C07~DR04	0.00012					A30~B15~DR14	0.0005
		A69~B18~C03~DR15	0.00012					A33~B14~DR12	0.00049
		A30~B18~C03~DR15	0.00012					A02~B55~DR01	0.00049
		A69~B55~C07~DR04	0.00012					A11~B27~DR16	0.00049
		A30~B55~C03~DR15	0.00012					A31~B18~DR15	0.00048
		A69~B18~C07~DR04	0.00012					A30~B57~DR12	0.00047
		A30~B18~C07~DR15	0.00012					A26~B35~DR03	0.00047
		A69~B55~C03~DR04	0.00012					A02~B44~DR01	0.00045
		A30~B55~C07~DR15	0.00012					A32~B51~DR16	0.00045
		A69~B18~C03~DR04	0.00012					A30~B14~DR14	0.00044
